# Supplementary material for: Spatial patterns of congruence or mismatch between taxonomic, functional, and phylogenetic diversity and endemism of perennial flora along the aridity gradient of Chile
Source: Front Plant Sci. 2024 Aug 30;15:1418673. doi: 10.3389/fpls.2024.1418673 (PMC11392779; doi:10.3389/fpls.2024.1418673)
Supplement: Supplementary file 2 [file Table1.xlsx]

## Sheet: Table S1
Table S1. List of perennial flora species in Chile's aridity gradient.
Orden	Family	Genus	Species	Life forms	Status	Used in this study
Apiales	Apiaceae	Azorella	Azorella atacamensis G.M. Plunkett & A.N. Nicolas	subshrub	Native	yes
Apiales	Apiaceae	Azorella	Azorella biloba (Schltdl.) Wedd.	subshrub	Native	yes
Apiales	Apiaceae	Azorella	Azorella compacta Phil.	subshrub	Native	yes
Apiales	Apiaceae	Azorella	Azorella cryptantha (Clos) Reiche	subshrub	Native	yes
Apiales	Apiaceae	Azorella	Azorella madreporica Clos	subshrub	Native	yes
Apiales	Apiaceae	Azorella	Azorella monantha Clos	subshrub	Native	yes
Apiales	Apiaceae	Azorella	Azorella prolifera (Cav.) G.M. Plunkett & A.N. Nicolas	shrub	Native	yes
Apiales	Apiaceae	Azorella	Azorella ruizii G.M. Plunkett & A.N. Nicolas	subshrub	Native	yes
Apiales	Apiaceae	Eremocharis	Eremocharis confinis I.M. Johnst.	subshrub	Native	yes
Apiales	Apiaceae	Eremocharis	Eremocharis fruticosa Phil.	shrub	Endemic	yes
Apiales	Griseliniaceae	Griselinia	Griselinia carlomunozii M.O. Dillon & Muñoz-Schick	shrub	Endemic	yes
Apiales	Griseliniaceae	Griselinia	Griselinia scandens (Ruiz & Pav.) Taub.	shrub	Endemic	yes
Apiales	Apiaceae	Gymnophyton	Gymnophyton flexuosum Clos	shrub	Endemic	yes
Apiales	Apiaceae	Gymnophyton	Gymnophyton foliosum Phil.	shrub	Endemic	yes
Apiales	Apiaceae	Gymnophyton	Gymnophyton isatidicarpum (C. Presl ex DC.) Mathias & Constance	shrub	Endemic	yes
Apiales	Apiaceae	Gymnophyton	Gymnophyton robustum Clos	shrub	Endemic	yes
Apiales	Apiaceae	Gymnophyton	Gymnophyton spinosissimum Phil.	shrub	Endemic	yes
Arecales	Arecaceae	Jubaea	Jubaea chilensis (Molina) Baill.	tree	Endemic	yes
Asterales	Asteraceae	Achyrocline	Achyrocline tomentosa Rusby	subshrub	Native	no
Asterales	Asteraceae	Acrisione	Acrisione denticulata (Hook. & Arn.) B. Nord.	shrub	Endemic	yes
Asterales	Asteraceae	Ageratina	Ageratina glechonophylla (Less.) R.King & H.Rob.	shrub	Native	no
Asterales	Asteraceae	Aldama	Aldama atacamensis (Phil.) E.E. Schill. & Panero	subshrub	Endemic	yes
Asterales	Asteraceae	Aldama	Aldama revoluta (Meyen) E.E. Schill. & Panero	subshrub	Native	yes
Asterales	Asteraceae	Ambrosia	Ambrosia arborescens Mill.	shrub	introduced	no
Asterales	Asteraceae	Ambrosia	Ambrosia artemisioides Meyen & Walp. ex Meyen	shrub	Native	yes
Asterales	Asteraceae	Aphyllocladus	Aphyllocladus denticulatus (J. Remy) Cabrera	shrub	Endemic	yes
Asterales	Asteraceae	Artemisia	Artemisia copa Phil. var. copa	shrub	Native	no
Asterales	Asteraceae	Baccharis	Baccharis alnifolia Meyen & Walp.	shrub	Native	yes
Asterales	Asteraceae	Baccharis	Baccharis boliviensis (Wedd.) Cabrera	shrub	Native	yes
Asterales	Asteraceae	Baccharis	Baccharis caespitosa (Ruiz & Pav.) Pers.	subshrub	Native	yes
Asterales	Asteraceae	Baccharis	Baccharis intermedia DC.	shrub	Endemic	yes
Asterales	Asteraceae	Baccharis	Baccharis linearis (Ruiz & Pav.) Pers.	shrub	Native	yes
Asterales	Asteraceae	Baccharis	Baccharis macraei Hook. & Arn.	shrub	Endemic	yes
Asterales	Asteraceae	Baccharis	Baccharis neaei DC.	shrub	Native	yes
Asterales	Asteraceae	Baccharis	Baccharis paniculata DC.	shrub	Endemic	yes
Asterales	Asteraceae	Baccharis	Baccharis poeppigiana DC.	shrub	Endemic	yes
Asterales	Asteraceae	Baccharis	Baccharis rhomboidalis J. Remy	shrub	Endemic	yes
Asterales	Asteraceae	Baccharis	Baccharis sagittalis (Less.) DC.	subshrub	Native	yes
Asterales	Asteraceae	Baccharis	Baccharis salicifolia (Ruiz & Pav.) Pers.	shrub	Native	yes
Asterales	Asteraceae	Baccharis	Baccharis scandens (Ruiz & Pav.) Pers.	shrub	Native	yes
Asterales	Asteraceae	Baccharis	Baccharis taltalensis I.M. Johnst.	subshrub	Endemic	yes
Asterales	Asteraceae	Baccharis	Baccharis tola Phil.	shrub	Native	yes
Asterales	Asteraceae	Baccharis	Baccharis vernalis F.H. Hellwig	shrub	Endemic	yes
Asterales	Asteraceae	Bahia	Bahia ambrosioides Lag.	subshrub	Endemic	yes
Asterales	Asteraceae	Brachyclados	Brachyclados lycioides D. Don	shrub	Native	yes
Asterales	Asteraceae	Chaetanthera	Chaetanthera glandulosa J. Remy	subshrub	Endemic	yes
Asterales	Asteraceae	Chersodoma	Chersodoma arequipensis (Cuatrec.) Cuatrec.	subshrub	Native	yes
Asterales	Asteraceae	Chersodoma	Chersodoma candida Phil.	shrub	Native	yes
Asterales	Asteraceae	Chersodoma	Chersodoma jodopappa (Sch. Bip.) Cabrera	shrub	Native	yes
Asterales	Asteraceae	Chuquiraga	Chuquiraga atacamensis Kuntze	shrub	Native	yes
Asterales	Asteraceae	Chuquiraga	Chuquiraga kuschelii Acevedo	shrub	Endemic	yes
Asterales	Asteraceae	Chuquiraga	Chuquiraga oppositifolia D. Don	shrub	Native	yes
Asterales	Asteraceae	Chuquiraga	Chuquiraga spinosa Less.	shrub	Native	yes
Asterales	Asteraceae	Chuquiraga	Chuquiraga ulicina Hook. & Arn.	shrub	Endemic	yes
Asterales	Asteraceae	Coreopsis	Coreopsis suaveolens Sherff	subshrub	Endemic	yes
Asterales	Asteraceae	Diplostephium	Diplostephium cinereum Cuatrec.	shrub	Native	yes
Asterales	Asteraceae	Diplostephium	Diplostephium meyenii Wedd.	shrub	Native	yes
Asterales	Asteraceae	Diplostephium	Diplostephium tacorense Hieron.	shrub	Native	yes
Asterales	Asteraceae	Doniophyton	Doniophyton weddellii Katinas & Stuessy	subshrub	Native	yes
Asterales	Asteraceae	Encelia	Encelia canescens Lam.	subshrub	Native	yes
Asterales	Asteraceae	Erigeron	Erigeron fasciculatus Colla	subshrub	Endemic	no
Asterales	Asteraceae	Erigeron	Erigeron leptopetalus Phil.	subshrub	Native	no
Asterales	Asteraceae	Erigeron	Erigeron luxurians (Skottsb.) Solbrig	subshrub	Endemic	no
Asterales	Asteraceae	Aristeguietia	Eupatorium glechonophyllum Less	shrub	Native	no
Asterales	Asteraceae	Aristeguietia	Eupatorium salvia (Colla) R.King & H.Rob.	shrub	Endemic	no
Asterales	Asteraceae	Flourensia	Flourensia thurifera (Molina) DC.	shrub	Endemic	yes
Asterales	Asteraceae	Gochnatia	Gochnatia foliolosa (D. Don) D. Don	shrub	Endemic	yes
Asterales	Asteraceae	Grindelia	Grindelia glutinosa (Cav.) Mart.	subshrub	Native	yes
Asterales	Asteraceae	Grindelia	Grindelia tarapacana Phil.	shrub	Native	yes
Asterales	Asteraceae	Gutierrezia	Gutierrezia espinosae Acevedo	shrub	Endemic	yes
Asterales	Asteraceae	Gutierrezia	Gutierrezia gayana (J. Remy) Reiche	shrub	Endemic	yes
Asterales	Asteraceae	Gutierrezia	Gutierrezia neaeana (DC.) Sch. Bip. ex S.F. Blake	shrub	Endemic	yes
Asterales	Asteraceae	Gutierrezia	Gutierrezia resinosa (Hook. & Arn.) S.F. Blake	shrub	Endemic	yes
Asterales	Asteraceae	Gutierrezia	Gutierrezia taltalensis Phil.	shrub	Endemic	yes
Asterales	Asteraceae	Guynesomia	Guynesomia scoparia (Phil.) Bonifacino & Sancho	shrub	Endemic	yes
Asterales	Asteraceae	Gypothamnium	Gypothamnium pinifolium Phil.	shrub	Endemic	yes
Asterales	Asteraceae	Haplopappus	Haplopappus angustifolius (DC.) Reiche	shrub	Endemic	yes
Asterales	Asteraceae	Haplopappus	Haplopappus baylahuen J. Remy	shrub	Native	yes
Asterales	Asteraceae	Haplopappus	Haplopappus bezanillanus (J. Remy) Reiche	subshrub	Endemic	yes
Asterales	Asteraceae	Haplopappus	Haplopappus cerberoanus (J. Remy) Reiche	shrub	Native	yes
Asterales	Asteraceae	Haplopappus	Haplopappus chrysanthemifolius (Less.) DC.	shrub	Endemic	yes
Asterales	Asteraceae	Haplopappus	Haplopappus coquimbensis (Hook. & Arn.) Klingenb.	shrub	Endemic	yes
Asterales	Asteraceae	Haplopappus	Haplopappus decurrens J. Remy	shrub	Endemic	yes
Asterales	Asteraceae	Haplopappus	Haplopappus deserticola Phil.	shrub	Endemic	yes
Asterales	Asteraceae	Haplopappus	Haplopappus foliosus (Hook. & Arn.) Hook. & Arn.	shrub	Endemic	yes
Asterales	Asteraceae	Haplopappus	Haplopappus glutinosus Cass. ex DC.	subshrub	Native	yes
Asterales	Asteraceae	Haplopappus	Haplopappus integerrimus (Hook. & Arn.) H.M. Hall	shrub	Endemic	yes
Asterales	Asteraceae	Haplopappus	Haplopappus linifolius (Phil.) Reiche	shrub	Endemic	yes
Asterales	Asteraceae	Haplopappus	Haplopappus litoralis Phil.	shrub	Endemic	yes
Asterales	Asteraceae	Haplopappus	Haplopappus meyenii Walp.	subshrub	Endemic	yes
Asterales	Asteraceae	Haplopappus	Haplopappus mucronatus (Hook. & Arn.) Hook. & Arn. ex B.D. Jacks.	shrub	Endemic	yes
Asterales	Asteraceae	Haplopappus	Haplopappus multifolius Phil. ex Reiche	shrub	Native	yes
Asterales	Asteraceae	Haplopappus	Haplopappus ochagavianus Phil.	shrub	Endemic	yes
Asterales	Asteraceae	Haplopappus	Haplopappus parvifolius (DC.) Gay	subshrub	Endemic	yes
Asterales	Asteraceae	Haplopappus	Haplopappus philippii (Kuntze) H.M. Hall	shrub	Endemic	yes
Asterales	Asteraceae	Haplopappus	Haplopappus pinea (Phil.) Reiche	shrub	Endemic	yes
Asterales	Asteraceae	Haplopappus	Haplopappus pulchellus DC.	shrub	Endemic	yes
Asterales	Asteraceae	Haplopappus	Haplopappus pusillus Klingenb.	shrub	Native	no
Asterales	Asteraceae	Haplopappus	Haplopappus racemiger Klingenb.	shrub	Endemic	yes
Asterales	Asteraceae	Haplopappus	Haplopappus remyanus Wedd.	shrub	Endemic	yes
Asterales	Asteraceae	Haplopappus	Haplopappus rengifoanus J. Remy	shrub	Endemic	yes
Asterales	Asteraceae	Haplopappus	Haplopappus retinervius (Kuntze) Klingenb.	shrub	Endemic	yes
Asterales	Asteraceae	Haplopappus	Haplopappus rigidus Phil.	shrub	Native	yes
Asterales	Asteraceae	Haplopappus	Haplopappus rosulatus H.M. Hall	subshrub	Endemic	yes
Asterales	Asteraceae	Haplopappus	Haplopappus scrobiculatus (Nees) DC.	shrub	Native	yes
Asterales	Asteraceae	Haplopappus	Haplopappus stelliger J. Remy	shrub	Endemic	yes
Asterales	Asteraceae	Haplopappus	Haplopappus uncinatus Phil.	shrub	Endemic	yes
Asterales	Asteraceae	Haplopappus	Haplopappus undulatus Klingenb.	shrub	Endemic	yes
Asterales	Asteraceae	Haplopappus	Haplopappus valparadisiacus Klingenb.	shrub	Endemic	yes
Asterales	Asteraceae	Haplopappus	Haplopappus velutinus J. Remy	shrub	Native	yes
Asterales	Asteraceae	Haplopappus	Haplopappus vicuniensis Klingenb.	shrub	Endemic	yes
Asterales	Asteraceae	Helogyne	Helogyne apaloidea Nutt.	shrub	Native	no
Asterales	Asteraceae	Helogyne	Helogyne macrogyne (Phil.) B.L. Rob.	shrub	Endemic	no
Asterales	Asteraceae	Kieslingia	Kieslingia chilensis Faúndez, Saldivia & A.E. Martic.	shrub	Endemic	no
Asterales	Asteraceae	Leunisia	Leunisia laeta Phil.	shrub	Endemic	no
Asterales	Asteraceae	Lophopappus	Lophopappus cuneatus R.E. Fr.	shrub	Native	yes
Asterales	Asteraceae	Lophopappus	Lophopappus foliosus Rusby	shrub	Native	yes
Asterales	Asteraceae	Lophopappus	Lophopappus tarapacanus (Phil.) Cabrera	shrub	Endemic	yes
Asterales	Asteraceae	Mutisia	Mutisia acerosa Less.	shrub	Native	yes
Asterales	Asteraceae	Mutisia	Mutisia acuminata Ruiz & Pav.	climbing shrub	Native	yes
Asterales	Asteraceae	Mutisia	Mutisia brachyantha Phil.	subshrub	Endemic	yes
Asterales	Asteraceae	Mutisia	Mutisia cana Poepp.	climbing shrub	Endemic	yes
Asterales	Asteraceae	Mutisia	Mutisia hamata Reiche	subclimbing shrub	Native	yes
Asterales	Asteraceae	Mutisia	Mutisia ilicifolia Hook.	climbing shrub	Endemic	yes
Asterales	Asteraceae	Mutisia	Mutisia lanigera Wedd.	subshrub	Native	yes
Asterales	Asteraceae	Mutisia	Mutisia latifolia D. Don	climbing shrub	Endemic	yes
Asterales	Asteraceae	Mutisia	Mutisia ledifolia Decne. ex Wedd.	shrub	Native	yes
Asterales	Asteraceae	Mutisia	Mutisia rosea Poepp. ex Less.	subclimbing shrub	Endemic	yes
Asterales	Asteraceae	Mutisia	Mutisia sinuata Cav.	climbing shrub	Native	yes
Asterales	Asteraceae	Mutisia	Mutisia spectabilis Phil.	subshrub	Endemic	yes
Asterales	Asteraceae	Mutisia	Mutisia subspinosa Cav.	subshrub	Native	yes
Asterales	Asteraceae	Mutisia	Mutisia subulata Ruiz & Pav.	subclimbing shrub	Native	yes
Asterales	Asteraceae	Nardophyllum	Nardophyllum armatum (Wedd.) Reiche	shrub	Native	yes
Asterales	Asteraceae	Nardophyllum	Nardophyllum chiliotrichoides (J.Remy) A.Gray	shrub	Native	yes
Asterales	Asteraceae	Nardophyllum	Nardophyllum lanatum (Meyen) Cabrera	shrub	Endemic	yes
Asterales	Asteraceae	Nassauvia	Nassauvia axillaris (Lag. ex Lindl.) D. Don	shrub	Native	yes
Asterales	Asteraceae	Ophryosporus	Ophryosporus anomalus R.M. King & H. Rob.	shrub	Native	yes
Asterales	Asteraceae	Ophryosporus	Ophryosporus floribundus (DC.) R.M. King & H. Rob.	shrub	Native	yes
Asterales	Asteraceae	Ophryosporus	Ophryosporus heptanthus (Sch.Bip. ex Wedd.) R.King & H.Rob.	shrub	Native	yes
Asterales	Asteraceae	Ophryosporus	Ophryosporus hoppii (B.L. Rob.) R.M. King & H. Rob.	shrub	Native	yes
Asterales	Asteraceae	Ophryosporus	Ophryosporus johnstonii B.L. Rob.	shrub	Endemic	yes
Asterales	Asteraceae	Ophryosporus	Ophryosporus paradoxus (Hook. & Arn.) Benth. & Hook. ex B.D. Jacks.	shrub	Endemic	yes
Asterales	Asteraceae	Ophryosporus	Ophryosporus pinifolius (Phil.) R.M. King & H. Rob.	shrub	Native	yes
Asterales	Asteraceae	Ophryosporus	Ophryosporus triangularis Meyen	shrub	Endemic	yes
Asterales	Asteraceae	Oxyphyllum	Oxyphyllum ulicinum Phil.	shrub	Endemic	yes
Asterales	Asteraceae	Parastrephia	Parastrephia lepidophylla (Wedd.) Cabrera	shrub	Native	yes
Asterales	Asteraceae	Parastrephia	Parastrephia lucida (Meyen) Cabrera	shrub	Native	yes
Asterales	Asteraceae	Parastrephia	Parastrephia quadrangularis (Meyen) Cabrera	shrub	Native	yes
Asterales	Asteraceae	Parastrephia	Parastrephia teretiuscula (Kuntze) Cabrera	shrub	Native	yes
Asterales	Asteraceae	Plazia	Plazia cheiranthifolia (J. Remy) Wedd.	shrub	Endemic	yes
Asterales	Asteraceae	Plazia	Plazia daphnoides Wedd.	shrub	Native	yes
Asterales	Asteraceae	Plectocephalus	Plectocephalus cachinalensis (Phil.) N.Garcia & Susanna	shrub	Endemic	yes
Asterales	Asteraceae	Plectocephalus	Plectocephalus chilensis G.Don ex Loud.	subshrub	Endemic	yes
Asterales	Asteraceae	Plectocephalus	Plectocephalus floccosus (Hook. & Arn.) N.Garcia & Susanna	shrub	Endemic	yes
Asterales	Asteraceae	Pleocarphus	Pleocarphus revolutus D. Don	shrub	Endemic	no
Asterales	Asteraceae	Pluchea	Pluchea chingoyo (Kunth) DC.	shrub	Native	yes
Asterales	Asteraceae	Podanthus	Podanthus mitiqui Lindl.	shrub	Endemic	no
Asterales	Asteraceae	Podanthus	Podanthus ovatifolius Lag.	shrub	Endemic	no
Asterales	Asteraceae	Polyachyrus	Polyachyrus carduoides Phil.	subshrub	Endemic	no
Asterales	Asteraceae	Polyachyrus	Polyachyrus cinereus Ricardi & Weldt	subshrub	Endemic	no
Asterales	Asteraceae	Polyachyrus	Polyachyrus fuscus (Meyen) Walp.	subshrub	Native	no
Asterales	Asteraceae	Polyachyrus	Polyachyrus gayi J. Remy	subshrub	Endemic	no
Asterales	Asteraceae	Polyachyrus	Polyachyrus poeppigii Kuntze ex Less.	subshrub	Endemic	no
Asterales	Asteraceae	Polyachyrus	Polyachyrus sphaerocephalus D. Don	subshrub	Native	no
Asterales	Asteraceae	Proustia	Proustia cuneifolia D. Don	shrub	Endemic	yes
Asterales	Asteraceae	Proustia	Proustia pyrifolia DC.	shrub	Endemic	yes
Asterales	Asteraceae	Pseudobaccharis	Pseudobaccharis spartioides (Hook. & Arn.) Cabrera	shrub	Native	no
Asterales	Asteraceae	Senecio	Senecio adenophyllus Meyen & Walp.	shrub	Native	yes
Asterales	Asteraceae	Senecio	Senecio alcicornis Hook. & Arn.	shrub	Endemic	yes
Asterales	Asteraceae	Senecio	Senecio almeidae Phil.	shrub	Endemic	yes
Asterales	Asteraceae	Senecio	Senecio anthemidiphyllus J. Remy	shrub	Native	yes
Asterales	Asteraceae	Senecio	Senecio antofagastanus Cabrera	subshrub	Endemic	yes
Asterales	Asteraceae	Senecio	Senecio aristianus J. Remy	subshrub	Endemic	yes
Asterales	Asteraceae	Senecio	Senecio arleguianus J. Remy	shrub	Endemic	yes
Asterales	Asteraceae	Senecio	Senecio atacamensis Phil.	shrub	Native	yes
Asterales	Asteraceae	Senecio	Senecio bahioides Hook. & Arn.	shrub	Endemic	yes
Asterales	Asteraceae	Senecio	Senecio balsamicus Phil.	subshrub	Endemic	yes
Asterales	Asteraceae	Senecio	Senecio behnii Ricardi & Martic.	subshrub	Endemic	yes
Asterales	Asteraceae	Senecio	Senecio benaventianus J. Remy	subshrub	Endemic	yes
Asterales	Asteraceae	Senecio	Senecio brachylobus Phil.	subshrub	Endemic	yes
Asterales	Asteraceae	Senecio	Senecio bridgesii Hook. & Arn.	subshrub	Endemic	yes
Asterales	Asteraceae	Senecio	Senecio brunonianus Hook. & Arn.	subshrub	Endemic	yes
Asterales	Asteraceae	Senecio	Senecio cachinalensis Phil.	shrub	Endemic	yes
Asterales	Asteraceae	Senecio	Senecio cerberoanus J. Remy	shrub	Endemic	yes
Asterales	Asteraceae	Senecio	Senecio chamomillifolius Phil.	subshrub	Endemic	yes
Asterales	Asteraceae	Senecio	Senecio chañaralensis Phil.	shrub	Endemic	yes
Asterales	Asteraceae	Senecio	Senecio chrysolepis Phil.	subshrub	Native	yes
Asterales	Asteraceae	Senecio	Senecio clarioneifolius J. Remy	subshrub	Native	yes
Asterales	Asteraceae	Senecio	Senecio coquimbensis Phil.	shrub	Endemic	yes
Asterales	Asteraceae	Senecio	Senecio coronopodiphyllus J. Remy	subshrub	Native	yes
Asterales	Asteraceae	Senecio	Senecio coscayanus Ricardi & Martic.	shrub	Endemic	yes
Asterales	Asteraceae	Senecio	Senecio crepidioides Phil.	subshrub	Endemic	yes
Asterales	Asteraceae	Senecio	Senecio crithmoides Hook. & Arn.	subshrub	Native	yes
Asterales	Asteraceae	Senecio	Senecio ctenophyllus Phil.	shrub	Endemic	yes
Asterales	Asteraceae	Senecio	Senecio dichotomus Phil.	subshrub	Endemic	yes
Asterales	Asteraceae	Senecio	Senecio donianus Hook. & Arn.	subshrub	Native	yes
Asterales	Asteraceae	Senecio	Senecio dryophyllus Meyen & Walp.	subshrub	Native	yes
Asterales	Asteraceae	Senecio	Senecio eriophyton J. Remy	shrub	Native	yes
Asterales	Asteraceae	Senecio	Senecio eruciformis J. Remy	subshrub	Native	yes
Asterales	Asteraceae	Senecio	Senecio farinifer Hook. & Arn.	subshrub	Endemic	yes
Asterales	Asteraceae	Senecio	Senecio francisci Phil.	shrub	Native	yes
Asterales	Asteraceae	Senecio	Senecio garaventai Cabrera	subshrub	Endemic	yes
Asterales	Asteraceae	Senecio	Senecio glaber Less.	subshrub	Native	yes
Asterales	Asteraceae	Senecio	Senecio glabratus Hook. & Arn.	subshrub	Endemic	yes
Asterales	Asteraceae	Senecio	Senecio haenkei DC.	subshrub	Native	yes
Asterales	Asteraceae	Senecio	Senecio hakeifolius Bertero ex DC.	subshrub	Endemic	yes
Asterales	Asteraceae	Senecio	Senecio hickenii Hauman	subshrub	Native	yes
Asterales	Asteraceae	Senecio	Senecio hirsutulus Phil.	subshrub	Endemic	yes
Asterales	Asteraceae	Senecio	Senecio hirtus Cabrera	shrub	Endemic	yes
Asterales	Asteraceae	Senecio	Senecio illapelinus Phil.	subshrub	Native	yes
Asterales	Asteraceae	Senecio	Senecio illinitus Phil.	subshrub	Endemic	yes
Asterales	Asteraceae	Senecio	Senecio isernii Phil.	shrub	Endemic	yes
Asterales	Asteraceae	Senecio	Senecio jilesii Cabrera	shrub	Endemic	yes
Asterales	Asteraceae	Senecio	Senecio johnstonianus Cabrera	subshrub	Endemic	yes
Asterales	Asteraceae	Senecio	Senecio jorquerae Phil.	subshrub	Endemic	yes
Asterales	Asteraceae	Senecio	Senecio jungei Phil.	shrub	Endemic	yes
Asterales	Asteraceae	Senecio	Senecio leptocaulos Phil.	subshrub	Endemic	yes
Asterales	Asteraceae	Senecio	Senecio leucus Phil.	shrub	Native	yes
Asterales	Asteraceae	Senecio	Senecio looseri Cabrera	subshrub	Native	yes
Asterales	Asteraceae	Senecio	Senecio lorentziella Hicken	subshrub	Native	yes
Asterales	Asteraceae	Senecio	Senecio luridus Phil.	shrub	Endemic	yes
Asterales	Asteraceae	Senecio	Senecio madariagae Phil.	shrub	Endemic	yes
Asterales	Asteraceae	Senecio	Senecio microphyllus Phil.	shrub	Native	yes
Asterales	Asteraceae	Senecio	Senecio micropifolius DC.	subshrub	Endemic	yes
Asterales	Asteraceae	Senecio	Senecio microtis Phil.	shrub	Endemic	yes
Asterales	Asteraceae	Senecio	Senecio minutifolius Phil.	shrub	Endemic	yes
Asterales	Asteraceae	Senecio	Senecio monttianus J. Remy	subshrub	Endemic	yes
Asterales	Asteraceae	Senecio	Senecio munnozii Cabrera	subshrub	Endemic	yes
Asterales	Asteraceae	Senecio	Senecio murinus Phil.	subshrub	Endemic	yes
Asterales	Asteraceae	Senecio	Senecio murorum J. Remy	shrub	Endemic	yes
Asterales	Asteraceae	Senecio	Senecio myriophyllus Phil.	shrub	Endemic	yes
Asterales	Asteraceae	Senecio	Senecio nutans Sch. Bip.	shrub	Native	yes
Asterales	Asteraceae	Senecio	Senecio oreinus Cabrera	subshrub	Native	yes
Asterales	Asteraceae	Senecio	Senecio oreophyton J. Remy	shrub	Native	yes
Asterales	Asteraceae	Senecio	Senecio pappii Ricardi & Martic.	subshrub	Endemic	yes
Asterales	Asteraceae	Senecio	Senecio paucidentatus DC.	subshrub	Endemic	yes
Asterales	Asteraceae	Senecio	Senecio peripotamus C. Jeffrey	subshrub	Endemic	yes
Asterales	Asteraceae	Senecio	Senecio philippicus Regel & Körn.	shrub	Endemic	yes
Asterales	Asteraceae	Senecio	Senecio phylloleptus Cuatrec.	shrub	Native	yes
Asterales	Asteraceae	Senecio	Senecio pissisi Phil.	subshrub	Native	yes
Asterales	Asteraceae	Senecio	Senecio planiflorus Kunze ex Cabrera	shrub	Endemic	yes
Asterales	Asteraceae	Senecio	Senecio polygaloides Phil.	subshrub	Native	yes
Asterales	Asteraceae	Senecio	Senecio portulacoides J. Remy	shrub	Endemic	yes
Asterales	Asteraceae	Senecio	Senecio proteus J. Remy	shrub	Endemic	yes
Asterales	Asteraceae	Senecio	Senecio pseudalmeidae Cabrera	shrub	Endemic	yes
Asterales	Asteraceae	Senecio	Senecio pubescens Phil.	shrub	Endemic	yes
Asterales	Asteraceae	Senecio	Senecio puchii Phil.	subshrub	Native	yes
Asterales	Asteraceae	Senecio	Senecio rahmeri Phil.	subshrub	Native	yes
Asterales	Asteraceae	Senecio	Senecio reicheanus Cabrera	subshrub	Native	yes
Asterales	Asteraceae	Senecio	Senecio ricardii Martic. & Quezada	shrub	Endemic	yes
Asterales	Asteraceae	Senecio	Senecio santelicis Phil.	shrub	Native	yes
Asterales	Asteraceae	Senecio	Senecio saxicola Wedd.	subshrub	Native	yes
Asterales	Asteraceae	Senecio	Senecio sinuatilobus DC.	shrub	Endemic	yes
Asterales	Asteraceae	Senecio	Senecio socompae Cabrera	subshrub	Native	yes
Asterales	Asteraceae	Senecio	Senecio spinosus DC.	shrub	Native	yes
Asterales	Asteraceae	Senecio	Senecio subulatus D. Don ex Hook. & Arn.	shrub	Native	yes
Asterales	Asteraceae	Senecio	Senecio sundtii Phil.	subshrub	Native	yes
Asterales	Asteraceae	Senecio	Senecio tacorensis Cabrera	subshrub	Native	yes
Asterales	Asteraceae	Senecio	Senecio tinctolobus I.M. Johnst.	subshrub	Endemic	yes
Asterales	Asteraceae	Senecio	Senecio trifurcifolius Hieron.	subshrub	Native	yes
Asterales	Asteraceae	Senecio	Senecio tripinnatifidus Reiche	subshrub	Endemic	yes
Asterales	Asteraceae	Senecio	Senecio viridis Phil.	shrub	Native	yes
Asterales	Asteraceae	Senecio	Senecio viscosissimus Colla	subshrub	Endemic	yes
Asterales	Asteraceae	Senecio	Senecio volckmannii Phil.	subshrub	Native	yes
Asterales	Asteraceae	Senecio	Senecio xerophilus Phil.	subshrub	Native	yes
Asterales	Asteraceae	Senecio	Senecio zapahuirensis Martic. & Quezada	shrub	Endemic	yes
Asterales	Asteraceae	Spinoliva	Spinoliva ilicifolia (Hook. & Arn.)	shrub	Endemic	yes
Asterales	Asteraceae	Stevia	Stevia philippiana Hieron.	subshrub	Endemic	yes
Asterales	Asteraceae	Tessaria	Tessaria absinthioides (Hook. & Arn.) DC.	shrub	Native	no
Asterales	Asteraceae	Trixis	Trixis cacalioides (Kunth) D. Don	shrub	Native	yes
Asterales	Asteraceae	Werneria	Werneria lycopodioides	subshrub	Native	yes
Asterales	Asteraceae	Werneria	Werneria spathulata Wedd.	subshrub	Native	yes
Asterales	Asteraceae	Xenophyllum	Xenophyllum ciliolatum (A. Gray) V.A. Funk	subshrub	Native	no
Asterales	Asteraceae	Xenophyllum	Xenophyllum incisum (Phil.) V.A. Funk	subshrub	Native	yes
Asterales	Asteraceae	Xenophyllum	Xenophyllum juniperinum (Hieron.) J. Calvo	subshrub	Native	no
Asterales	Asteraceae	Xenophyllum	Xenophyllum poposum (Phil.) V.A. Funk	subshrub	Native	no
Asterales	Asteraceae	Xenophyllum	Xenophyllum pseudodigitatum (Rockh.) V.A. Funk	subshrub	Native	no
Asterales	Asteraceae	Xenophyllum	Xenophyllum weddellii (Phil.) V.A. Funk	subshrub	Native	no
Campanulales	Campanulaceae	Lobelia	Lobelia excelsa Bonpl.	shrub	Endemic	yes
Campanulales	Campanulaceae	Lobelia	Lobelia polyphylla Hook. & Arn.	shrub	Endemic	yes
Capparales	Brassicaceae	Mathewsia	Mathewsia auriculata Phil.	subshrub	Endemic	yes
Capparales	Brassicaceae	Mathewsia	Mathewsia incana Phil.	subshrub	Endemic	yes
Capparales	Brassicaceae	Menonvillea	Menonvillea rollinsii Al-Shehbaz & Martic.	subshrub	Endemic	yes
Caryophyllales	Caryophyllaceae	Agustea	Agustea coquimbensis (Gereau & Martic.) Jamonico	shrub	Endemic	no
Caryophyllales	Phytolaccaceae	Anisomeria	Anisomeria littoralis (Poepp. & Endl.) Moq.	shrub	Endemic	no
Caryophyllales	Chenopodiaceae	Atriplex	Atriplex atacamensis Phil.	shrub	Endemic	yes
Caryophyllales	Chenopodiaceae	Atriplex	Atriplex chizae Rosas	shrub	Endemic	yes
Caryophyllales	Chenopodiaceae	Atriplex	Atriplex clivicola I.M. Johnst.	shrub	Endemic	yes
Caryophyllales	Chenopodiaceae	Atriplex	Atriplex coquimbana Phil.	shrub	Endemic	yes
Caryophyllales	Chenopodiaceae	Atriplex	Atriplex costellata Phil.	shrub	Endemic	yes
Caryophyllales	Chenopodiaceae	Atriplex	Atriplex deserticola Phil.	subshrub	Native	yes
Caryophyllales	Chenopodiaceae	Atriplex	Atriplex glaucescens Phil.	shrub	Endemic	yes
Caryophyllales	Chenopodiaceae	Atriplex	Atriplex hystrix Phil.	shrub	Endemic	yes
Caryophyllales	Chenopodiaceae	Atriplex	Atriplex imbricata (Moq.) D. Dietr.	shrub	Native	yes
Caryophyllales	Chenopodiaceae	Atriplex	Atriplex madariagae Phil.	shrub	Endemic	yes
Caryophyllales	Chenopodiaceae	Atriplex	Atriplex nummularia Lindl	shrub	introduced	no
Caryophyllales	Chenopodiaceae	Atriplex	Atriplex repanda Phil.	shrub	Endemic	yes
Caryophyllales	Chenopodiaceae	Atriplex	Atriplex taltalensis I.M. Johnst.	subshrub	Endemic	yes
Caryophyllales	Chenopodiaceae	Atriplex	Atriplex vallenarensis Rosas	shrub	Endemic	yes
Caryophyllales	Cactaceae	Browningia	Browningia candelaris (Meyen) Britton & Rose	succulent tree	Native	yes
Caryophyllales	Polygonaceae	Chorizanthe	Chorizanthe dasyantha Phil.	subshrub	Endemic	no
Caryophyllales	Polygonaceae	Chorizanthe	Chorizanthe deserticola Phil.	subshrub	Endemic	no
Caryophyllales	Polygonaceae	Chorizanthe	Chorizanthe flavescens Phil.	subshrub	Endemic	no
Caryophyllales	Polygonaceae	Chorizanthe	Chorizanthe frankenioides J. Remy	subshrub	Endemic	no
Caryophyllales	Polygonaceae	Chorizanthe	Chorizanthe glabrescens Benth.	subshrub	Endemic	no
Caryophyllales	Polygonaceae	Chorizanthe	Chorizanthe kingii Phil.	subshrub	Endemic	no
Caryophyllales	Polygonaceae	Chorizanthe	Chorizanthe paniculata Benth.	subshrub	Endemic	no
Caryophyllales	Polygonaceae	Chorizanthe	Chorizanthe peduncularis Benth.	subshrub	Endemic	no
Caryophyllales	Polygonaceae	Chorizanthe	Chorizanthe vaginata Benth.	subshrub	Endemic	no
Caryophyllales	Polygonaceae	Chorizanthe	Chorizanthe virgata Benth.	subshrub	Endemic	no
Caryophyllales	Polygonaceae	Chorizanthe	Chorizanthe viridis Phil.	subshrub	Endemic	no
Caryophyllales	Cactaceae	Copiapoa	Copiapoa ahremephiana N.P. Taylor & G.J. Charles	succulent shrub	Endemic	yes
Caryophyllales	Cactaceae	Copiapoa	Copiapoa angustiflora Helmut Walter,	succulent subshrub	Endemic	yes
Caryophyllales	Cactaceae	Copiapoa	Copiapoa aphanes Mächler & Helmut Walter	succulent subshrub	Endemic	yes
Caryophyllales	Cactaceae	Copiapoa	Copiapoa armata F.Ritter	succulent subshrub	Endemic	no
Caryophyllales	Cactaceae	Copiapoa	Copiapoa atacamensis Middled.	succulent subshrub	Endemic	yes
Caryophyllales	Cactaceae	Copiapoa	Copiapoa boliviana (Pfeiff.) F. Ritter	succulent subshrub	Endemic	yes
Caryophyllales	Cactaceae	Copiapoa	Copiapoa calderana F. Ritter	succulent subshrub	Endemic	yes
Caryophyllales	Cactaceae	Copiapoa	Copiapoa cinerascens (Salm-Dyck) Britton & Rose	succulent shrub	Endemic	yes
Caryophyllales	Cactaceae	Copiapoa	Copiapoa cinerea (Phil.) Britton & Rose	succulent subshrub	Endemic	yes
Caryophyllales	Cactaceae	Copiapoa	Copiapoa coquimbana (Rümpler) Britton & Rose	succulent subshrub	Endemic	yes
Caryophyllales	Cactaceae	Copiapoa	Copiapoa dealbata F. Ritter	succulent shrub	Endemic	yes
Caryophyllales	Cactaceae	Copiapoa	Copiapoa decorticans N.P. Taylor & G.J. Charles	succulent subshrub	Endemic	yes
Caryophyllales	Cactaceae	Copiapoa	Copiapoa echinata F.Ritter	succulent subshrub	Endemic	yes
Caryophyllales	Cactaceae	Copiapoa	Copiapoa echinoides (Lem. ex Salm-Dyck) Britton & Rose	succulent subshrub	Endemic	yes
Caryophyllales	Cactaceae	Copiapoa	Copiapoa esmeraldana F.Ritter	succulent shrub	Endemic	yes
Caryophyllales	Cactaceae	Copiapoa	Copiapoa fiedleriana (K.Schum.)	succulent subshrub	Endemic	yes
Caryophyllales	Cactaceae	Copiapoa	Copiapoa gigantea Backeb.	succulent shrub	Endemic	no
Caryophyllales	Cactaceae	Copiapoa	Copiapoa grandiflora F. Ritter	succulent subshrub	Endemic	yes
Caryophyllales	Cactaceae	Copiapoa	Copiapoa humilis (Phil.) Hutchison	succulent subshrub	Endemic	yes
Caryophyllales	Cactaceae	Copiapoa	Copiapoa hypogaea F. Ritter	succulent subshrub	Endemic	yes
Caryophyllales	Cactaceae	Copiapoa	Copiapoa krainziana F. Ritter	succulent subshrub	Endemic	yes
Caryophyllales	Cactaceae	Copiapoa	Copiapoa laui (Diers) G.J.Charles	succulent subshrub	Endemic	yes
Caryophyllales	Cactaceae	Copiapoa	Copiapoa leonensis I.Schaub & Keim	succulent subshrub	Endemic	yes
Caryophyllales	Cactaceae	Copiapoa	Copiapoa longispina F.Ritter	succulent subshrub	Endemic	yes
Caryophyllales	Cactaceae	Copiapoa	Copiapoa longistaminea F. Ritter	succulent shrub	Endemic	yes
Caryophyllales	Cactaceae	Copiapoa	Copiapoa marginata (Salm-Dyck) Britton & Rose var. bridgesii (Pfeiff.) A.E. Hoffm.	succulent subshrub	Endemic	yes
Caryophyllales	Cactaceae	Copiapoa	Copiapoa megarhiza Britton & Rose	succulent subshrub	Endemic	yes
Caryophyllales	Cactaceae	Copiapoa	Copiapoa mollicula (Salm-Dyck) Britton & Rose	succulent subshrub	Endemic	yes
Caryophyllales	Cactaceae	Copiapoa	Copiapoa montana Ritter	succulent subshrub	Endemic	yes
Caryophyllales	Cactaceae	Copiapoa	Copiapoa parvula Mächler & Helmut Walter	succulent subshrub	Endemic	yes
Caryophyllales	Cactaceae	Copiapoa	Copiapoa rupestris Ritter	succulent shrub	Endemic	yes
Caryophyllales	Cactaceae	Copiapoa	Copiapoa serpentisulcata F. Ritter	succulent shrub	Endemic	yes
Caryophyllales	Cactaceae	Copiapoa	Copiapoa solaris (F. Ritter) F. Ritter	succulent shrub	Endemic	yes
Caryophyllales	Cactaceae	Copiapoa	Copiapoa taltalensis (Werderm.)Looser	succulent subshrub	Endemic	yes
Caryophyllales	Cactaceae	Corryocactus	Corryocactus brevistylus (K. Schum. ex Vaupel) Britton & Rose	succulent shrub	Native	no
Caryophyllales	Cactaceae	Cumulopuntia	Cumulopuntia boliviana subsp. ignescens	succulent subshrub	Native	yes
Caryophyllales	Cactaceae	Cumulopuntia	Cumulopuntia dactylifera (Vaupel) E.F. Anderson	succulent subshrub	Native	yes
Caryophyllales	Cactaceae	Cumulopuntia	Cumulopuntia sphaerica (C.F. Först.) E.F. Anderson	succulent subshrub	Native	yes
Caryophyllales	Cactaceae	Echinopsis	Echinopsis atacamensis (Phil.) Friedrich & G.D. Rowley	succulent tree	Native	yes
Caryophyllales	Cactaceae	Echinopsis	Echinopsis chiloensis (Colla) Friedrich & G.D. Rowley	succulent shrub	Endemic	yes
Caryophyllales	Cactaceae	Echinopsis	Echinopsis coquimbana (Molina) Friedrich & G.D. Rowley	succulent shrub	Endemic	yes
Caryophyllales	Cactaceae	Echinopsis	Echinopsis deserticola (Werderm.) Friedrich & G.D. Rowley	succulent shrub	Endemic	yes
Caryophyllales	Cactaceae	Echinopsis	Echinopsis ferox (Britton & Rose) Backeb.	succulent subshrub	Native	yes
Caryophyllales	Cactaceae	Echinopsis	Echinopsis formosa (Pfeiff.) Jacobi ex Salm-Dyck	succulent shrub	Native	yes
Caryophyllales	Cactaceae	Echinopsis	Echinopsis glauca (F. Ritter) Friedrich & G.D. Rowley fma. pendens (F. Ritter) Friedrich & G.D. Rowley	succulent shrub	Endemic	no
Caryophyllales	Cactaceae	Echinopsis	Echinopsis litotalis	succulent shrub	Endemic	yes
Caryophyllales	Cactaceae	Echinopsis	Echinopsis sckttsbergii	succulent shrub	Endemic	yes
Caryophyllales	Cactaceae	Eriosyce	Eriosyce atroviridis	succulent subshrub	Endemic	yes
Caryophyllales	Cactaceae	Eriosyce	Eriosyce aurata (Pfeiff.) Backeb.	succulent shrub	Endemic	yes
Caryophyllales	Cactaceae	Eriosyce	Eriosyce caligophila R.Pinto	succulent subshrub	Endemic	yes
Caryophyllales	Cactaceae	Eriosyce	Eriosyce chilensis (Hildm. ex K. Schum.) Katt. var. albidiflorus (F. Ritter) Katt.	succulent shrub	Endemic	yes
Caryophyllales	Cactaceae	Eriosyce	Eriosyce confinis (F. Ritter) Katt.	succulent subshrub	Endemic	yes
Caryophyllales	Cactaceae	Eriosyce	Eriosyce crispa (F. Ritter) Katt.	succulent shrub	Endemic	yes
Caryophyllales	Cactaceae	Eriosyce	Eriosyce curvispina (Bertero ex Colla) Katt.	succulent shrub	Endemic	yes
Caryophyllales	Cactaceae	Eriosyce	Eriosyce duripulpa (F.Ritter)	succulent subshrub	Endemic	yes
Caryophyllales	Cactaceae	Eriosyce	Eriosyce elquiensis	succulent subshrub	Endemic	yes
Caryophyllales	Cactaceae	Eriosyce	Eriosyce eriosyzoides (F. Ritter) Ferryman	succulent shrub	Endemic	yes
Caryophyllales	Cactaceae	Eriosyce	Eriosyce esmeraldana (F. Ritter) Katt.	succulent subshrub	Endemic	yes
Caryophyllales	Cactaceae	Eriosyce	Eriosyce fankhauseri (F.Ritter) P.C.Guerrero & Helmut Walter	succulent subshrub	Endemic	yes
Caryophyllales	Cactaceae	Eriosyce	Eriosyce fulva	succulent subshrub	Endemic	yes
Caryophyllales	Cactaceae	Eriosyce	Eriosyce glabrescens (F.Ritter)	succulent subshrub	Endemic	yes
Caryophyllales	Cactaceae	Eriosyce	Eriosyce heinrichiana (Backeb.) Katt.	succulent subshrub	Endemic	yes
Caryophyllales	Cactaceae	Eriosyce	Eriosyce iquiquensis (F. Ritter) Ferryman	succulent shrub	Endemic	yes
Caryophyllales	Cactaceae	Eriosyce	Eriosyce islayensis (C.F. Först.) Katt.	succulent shrub	Native	yes
Caryophyllales	Cactaceae	Eriosyce	Eriosyce laui Luthy	succulent shrub	Endemic	yes
Caryophyllales	Cactaceae	Eriosyce	Eriosyce limariensis (F.Ritter)	succulent subshrub	Endemic	yes
Caryophyllales	Cactaceae	Eriosyce	Eriosyce litoralis	succulent shrub	Endemic	yes
Caryophyllales	Cactaceae	Eriosyce	Eriosyce malleolata	succulent subshrub	Endemic	yes
Caryophyllales	Cactaceae	Eriosyce	Eriosyce napina (Phil.) Katt.	succulent subshrub	Endemic	yes
Caryophyllales	Cactaceae	Eriosyce	Eriosyce nigrihorrida	succulent shrub	Endemic	yes
Caryophyllales	Cactaceae	Eriosyce	Eriosyce occulta Katt.	succulent subshrub	Endemic	yes
Caryophyllales	Cactaceae	Eriosyce	Eriosyce odieri (Lem. ex Salm-Dyck) Katt.	succulent subshrub	Endemic	yes
Caryophyllales	Cactaceae	Eriosyce	Eriosyce paucicostata (F. Ritter) Ferryman	succulent shrub	Endemic	yes
Caryophyllales	Cactaceae	Eriosyce	Eriosyce recondita (F. Ritter) Katt.	succulent subshrub	Endemic	yes
Caryophyllales	Cactaceae	Eriosyce	Eriosyce riparia (Mächler & Helmut Walter)	succulent subshrub	Endemic	yes
Caryophyllales	Cactaceae	Eriosyce	Eriosyce rodentiophila F. Ritter	succulent shrub	Endemic	yes
Caryophyllales	Cactaceae	Eriosyce	Eriosyce senilis (Backeb.) Katt.	succulent shrub	Endemic	yes
Caryophyllales	Cactaceae	Eriosyce	Eriosyce simulans (F. Ritter) Katt.	succulent shrub	Endemic	yes
Caryophyllales	Cactaceae	Eriosyce	Eriosyce sociabilis (F. Ritter) Katt.	succulent shrub	Endemic	yes
Caryophyllales	Cactaceae	Eriosyce	Eriosyce spectabilis Katt. & al.	succulent subshrub	Endemic	yes
Caryophyllales	Cactaceae	Eriosyce	Eriosyce spinosior (F.Ritter) P.C.Guerrero & Helmut Walter	succulent subshrub	Endemic	yes
Caryophyllales	Cactaceae	Eriosyce	Eriosyce subgibbosa (Haw.) Katt.	succulent shrub	Endemic	yes
Caryophyllales	Cactaceae	Eriosyce	Eriosyce taltalensis (Hutchison) Katt.	succulent shrub	Endemic	yes
Caryophyllales	Cactaceae	Eriosyce	Eriosyce villosa (Monv.) Katt.	succulent shrub	Endemic	yes
Caryophyllales	Cactaceae	Eriosyce	Eriosyce aerocarpa (F.Ritter) Katt	succulent subshrub	Endemic	yes
Caryophyllales	Cactaceae	Eriosyce	Eriosyce kunzei (C.F.Först.)	succulent subshrub	Endemic	yes
Caryophyllales	Cactaceae	Eulychnia	Eulychnia acida Phil.	succulent tree	Endemic	yes
Caryophyllales	Cactaceae	Eulychnia	Eulychnia breviflora Phil.	succulent tree	Endemic	yes
Caryophyllales	Cactaceae	Eulychnia	Eulychnia castanea Phil.	succulent shrub	Endemic	yes
Caryophyllales	Cactaceae	Eulychnia	Eulychnia chorosensis	succulent tree	Endemic	yes
Caryophyllales	Cactaceae	Eulychnia	Eulychnia iquiquensis (K. Schum.) Britton & Rose	succulent tree	Endemic	yes
Caryophyllales	Cactaceae	Eulychnia	Eulychnia taltalensis	succulent tree	Endemic	yes
Caryophyllales	Cactaceae	Eulychnia	Eulychnia vallenarensis P.C. Guerrero & Helmut Walter, sp. nov.	succulent tree	Endemic	yes
Caryophyllales	Cactaceae	Eulychnia	Eulychnia saint-pieana	succulent tree	Endemic	yes
Caryophyllales	Cactaceae	Haageocereus	Haageocereus chilensis F.Ritter	succulent shrub	Endemic	no
Caryophyllales	Cactaceae	Haageocereus	Haageocereus decumbens (Vaupel) Backeb	succulent shrub	Native	no
Caryophyllales	Polygonaceae	Lastarriaea	Lastarriaea chilensis J. Remy	subshrub	Endemic	no
Caryophyllales	Cactaceae	Maihueniopsis	Maihueniopsis archiconoidea F. Ritter	succulent subshrub	Endemic	yes
Caryophyllales	Cactaceae	Maihueniopsis	Maihueniopsis atacamensis (Phil.) F.Ritter	succulent subshrub	Endemic	yes
Caryophyllales	Cactaceae	Maihueniopsis	Maihueniopsis camachoi (Espinosa) F.Ritter,1980	succulent subshrub	Endemic	yes
Caryophyllales	Cactaceae	Maihueniopsis	Maihueniopsis colorea (F.Ritter) F.Ritter	succulent subshrub	Endemic	yes
Caryophyllales	Cactaceae	Maihueniopsis	Maihueniopsis crassispina F.Ritter	succulent subshrub	Endemic	yes
Caryophyllales	Cactaceae	Maihueniopsis	Maihueniopsis glomerata (Haw.) R. Kiesling	succulent subshrub	Native	yes
Caryophyllales	Cactaceae	Maihueniopsis	Maihueniopsis grandiflora F. Ritter	succulent subshrub	Endemic	yes
Caryophyllales	Cactaceae	Maihueniopsis	Maihueniopsis nigrispina	succulent subshrub	Native	yes
Caryophyllales	Cactaceae	Maihueniopsis	Maihueniopsis ovata (Pfeiff.) F. Ritter	succulent subshrub	Native	yes
Caryophyllales	Cactaceae	Maihueniopsis	Maihueniopsis rahmeri (Phil.) F.Ritter	succulent subshrub	Endemic	yes
Caryophyllales	Cactaceae	Maihueniopsis	Maihueniopsis wagenknechtii	succulent subshrub	Endemic	yes
Caryophyllales	Cactaceae	Miqueliopuntia	Miqueliopuntia miquelii (Monv.) F. Ritter	succulent shrub	Endemic	yes
Caryophyllales	Polygonaceae	Muehlenbeckia	Muehlenbeckia fruticulosa (Walp.) Standl.	shrub	Native	no
Caryophyllales	Polygonaceae	Muehlenbeckia	Muehlenbeckia hastulata (Sm.) I.M. Johnst. var. hastulata	shrub	Native	no
Caryophyllales	Cactaceae	Neowerdermannia	Neowerdermannia chilensis Backeb.	succulent subshrub	Endemic	yes
Caryophyllales	Cactaceae	Oreocereus	Oreocereus hempelianus (Gürke) D.R. Hunt	succulent shrub	Native	yes
Caryophyllales	Cactaceae	Oreocereus	Oreocereus leucotrichus (Phil.) Wagenkn. ex F. Ritter	succulent shrub	Native	yes
Caryophyllales	Cactaceae	Oreocereus	Oreocereus variicolor Backeb.	succulent shrub	Native	yes
Caryophyllales	Caryophyllaceae	Paronychia	Paronychia microphylla Phil.	subshrub	Native	yes
Caryophyllales	Caryophyllaceae	Polycarpon	Polycarpon moreiranum Muñoz-Schick	subshrub	Endemic	yes
Caryophyllales	Polygonaceae	Polygonum	Polygonum sanguinaria J. Remy	subshrub	Endemic	no
Caryophyllales	Chenopodiaceae	Sarcocornia	Sarcocornia andina (Phil.) Freitag, M.A. Alonso & M.B. Crespo	shrub	Native	yes
Caryophyllales	Chenopodiaceae	Sarcocornia	Sarcocornia neei (Lag.) M.A. Alonso & M.B. Crespo	shrub	Native	yes
Caryophyllales	Caryophyllaceae	Spergularia	Spergularia arbuscula (Gay) I.M. Johnst.	subshrub	Endemic	yes
Caryophyllales	Chenopodiaceae	Suaeda	Suaeda foliosa Moq.	subshrub	Native	no
Caryophyllales	Chenopodiaceae	Suaeda	Suaeda multiflora Phil.	shrub	Endemic	no
Caryophyllales	Cactaceae	Tephrocactus	Tephrocactus nigrispinus (K.Schumann)	succulent subshrub	Native	no
Caryophyllales	Aizoaceae	Tetragonia	Tetragonia angustifolia Barnéoud	shrub	Endemic	yes
Caryophyllales	Aizoaceae	Tetragonia	Tetragonia maritima Barnéoud	shrub	Endemic	yes
Celastrales	Aextoxicaceae	Aextoxicon	Aextoxicon punctatum Ruiz & Pav.	tree	Native	yes
Celastrales	Cardiopteridaceae	Citronella	Citronella mucronata (Ruiz & Pav.) D. Don	tree	Endemic	no
Celastrales	Celastraceae	Maytenus	Maytenus boaria Molina	tree	Native	yes
Cornales	Loasaceae	Caiophora	Caiophora chuquitensis (Meyen) Urb. & Gilg	subshrub	Native	yes
Cornales	Loasaceae	Caiophora	Caiophora deserticola Weigend & M. Ackermann	subshrub	Native	yes
Cornales	Loasaceae	Huidobria	Huidobria chilensis Gay	shrub	Endemic	yes
Cornales	Loasaceae	Huidobria	Huidobria fruticosa Phil.	shrub	Endemic	yes
Cornales	Loasaceae	Loasa	Loasa pallida Gillies ex Arn.	subshrub	Endemic	yes
Cornales	Loasaceae	Mentzelia	Mentzelia scabra Kunth subsp. atacamensis (Urb. & Gilg) Weigend	subshrub	Endemic	yes
Dipsacales	Valerianaceae	Valeriana	Valeriana senecioides Phil.	shrub	Endemic	no
Dipsacales	Valerianaceae	Valeriana	Valeriana stricta Clos	subshrub	Native	no
Ebenales	Sapotaceae	Pouteria	Pouteria splendens (A. DC.) Kuntze	shrub	Endemic	no
Ephedrales	Ephedraceae	Ephedra	Ephedra americana Humb. & Bonpl. ex Willd.	shrub	Native	yes
Ephedrales	Ephedraceae	Ephedra	Ephedra chilensis C. Presl	shrub	Native	yes
Ephedrales	Ephedraceae	Ephedra	Ephedra gracilis Phil. ex Stapf	shrub	Endemic	yes
Ephedrales	Ephedraceae	Ephedra	Ephedra multiflora Phil. ex Stapf	shrub	Native	yes
Ericales	Ericaceae	Gaultheria	Gaultheria insana (Molina) D.J. Middleton	shrub	Native	yes
Euphorbiales	Euphorbiaceae	Adenopeltis	Adenopeltis serrata (W.T. Aiton) I.M. Johnst.	shrub	Endemic	yes
Euphorbiales	Euphorbiaceae	Chiropetalum	Chiropetalum berterianum Schltdl. var. berterianum	subshrub	Endemic	no
Euphorbiales	Euphorbiaceae	Chiropetalum	Chiropetalum canescens Phil.	subshrub	Endemic	no
Euphorbiales	Euphorbiaceae	Chiropetalum	Chiropetalum cremnophilum I.M. Johnst.	subshrub	Endemic	no
Euphorbiales	Euphorbiaceae	Chiropetalum	Chiropetalum tricuspidatum (Lam.) A. Juss.	subshrub	Native	no
Euphorbiales	Euphorbiaceae	Colliguaja	Colliguaja integerrima Gillies & Hook.	shrub	Native	yes
Euphorbiales	Euphorbiaceae	Colliguaja	Colliguaja odorifera Molina	shrub	Endemic	yes
Euphorbiales	Euphorbiaceae	Colliguaja	Colliguaja salicifolia Gillies & Hook.	shrub	Endemic	yes
Euphorbiales	Euphorbiaceae	Croton	Croton chilensis Müll. Arg.	shrub	Endemic	yes
Euphorbiales	Euphorbiaceae	Euphorbia	Euphorbia lactiflua Phil.	shrub	Endemic	yes
Euphorbiales	Euphorbiaceae	Ricinus	Ricinus communis L.	subshrub	introduced	no
Fabales	Fabaceae	Acacia	Acacia caven (Molina) Molina	tree	Native	yes
Fabales	Fabaceae	Acacia	Acacia dealbata Link	tree	introduced	no
Fabales	Fabaceae	Acacia	Acacia horrida (L.) Willd.	tree	introduced	no
Fabales	Fabaceae	Acacia	Acacia karroo Hayne	tree	introduced	no
Fabales	Fabaceae	Acacia	Acacia macracantha Humb. & Bonpl. ex Willd.	tree	Native	yes
Fabales	Fabaceae	Acacia	Acacia saligna (Labill.) H.L.Wendl.	tree	introduced	no
Fabales	Fabaceae	Acacia	Acacia visco Lorentz ex Griseb.	tree	Native	yes
Fabales	Fabaceae	Adesmia	Adesmia aegiceras Phil.	subshrub	Native	yes
Fabales	Fabaceae	Adesmia	Adesmia aphylla Clos	shrub	Endemic	yes
Fabales	Fabaceae	Adesmia	Adesmia argentea Meyen	shrub	Endemic	yes
Fabales	Fabaceae	Adesmia	Adesmia argyrophylla Phil.	shrub	Endemic	yes
Fabales	Fabaceae	Adesmia	Adesmia aromatica Burkart	shrub	Endemic	yes
Fabales	Fabaceae	Adesmia	Adesmia atacamensis Phil.	shrub	Endemic	yes
Fabales	Fabaceae	Adesmia	Adesmia bedwellii Skottsb.	shrub	Endemic	yes
Fabales	Fabaceae	Adesmia	Adesmia bracteata Hook. & Arn.	shrub	Endemic	yes
Fabales	Fabaceae	Adesmia	Adesmia calycicomosa Burkart	shrub	Endemic	yes
Fabales	Fabaceae	Adesmia	Adesmia colinensis (Phil. ex Reiche) Martic.	shrub	Endemic	yes
Fabales	Fabaceae	Adesmia	Adesmia confusa Ulibarri	shrub	Endemic	yes
Fabales	Fabaceae	Adesmia	Adesmia coquimbensis Burkart	shrub	Endemic	yes
Fabales	Fabaceae	Adesmia	Adesmia curvifolia Clos	shrub	Endemic	yes
Fabales	Fabaceae	Adesmia	Adesmia dichotoma Clos	shrub	Endemic	yes
Fabales	Fabaceae	Adesmia	Adesmia echinus C. Presl	subshrub	Native	yes
Fabales	Fabaceae	Adesmia	Adesmia emarginata Clos	subshrub	Native	yes
Fabales	Fabaceae	Adesmia	Adesmia erinacea Phil.	shrub	Native	yes
Fabales	Fabaceae	Adesmia	Adesmia frigida Phil.	subshrub	Endemic	yes
Fabales	Fabaceae	Adesmia	Adesmia glutinosa Hook. & Arn.	shrub	Endemic	yes
Fabales	Fabaceae	Adesmia	Adesmia godoyae (Phil. ex Reiche) Martic.	shrub	Endemic	yes
Fabales	Fabaceae	Adesmia	Adesmia gracilis Meyen ex Vogel	shrub	Native	yes
Fabales	Fabaceae	Adesmia	Adesmia horrida Gillies ex Hook. & Arn.	shrub	Native	yes
Fabales	Fabaceae	Adesmia	Adesmia hystrix Phil.	shrub	Endemic	yes
Fabales	Fabaceae	Adesmia	Adesmia littoralis Burkart	subshrub	Endemic	yes
Fabales	Fabaceae	Adesmia	Adesmia loudonia Hook. & Arn.	shrub	Endemic	yes
Fabales	Fabaceae	Adesmia	Adesmia melanocaulos Phil.	shrub	Endemic	yes
Fabales	Fabaceae	Adesmia	Adesmia melanthes Phil.	shrub	Native	yes
Fabales	Fabaceae	Adesmia	Adesmia microphylla Hook. & Arn.	shrub	Endemic	yes
Fabales	Fabaceae	Adesmia	Adesmia minor (Hook. & Arn.) Burkart var. caespitosa (Phil.) Ulibarri & Burkart	subshrub	Native	yes
Fabales	Fabaceae	Adesmia	Adesmia monosperma Clos	shrub	Endemic	yes
Fabales	Fabaceae	Adesmia	Adesmia obscura Clos	shrub	Endemic	yes
Fabales	Fabaceae	Adesmia	Adesmia occulta (R.E. Fr.) Burkart	subshrub	Native	yes
Fabales	Fabaceae	Adesmia	Adesmia odontophylla Phil.	shrub	Endemic	yes
Fabales	Fabaceae	Adesmia	Adesmia ovallensis Ulibarri	shrub	Endemic	yes
Fabales	Fabaceae	Adesmia	Adesmia pedicellata Hook. & Arn.	shrub	Endemic	yes
Fabales	Fabaceae	Adesmia	Adesmia peraltae (Phil. ex Reiche) Ulibarri	shrub	Endemic	yes
Fabales	Fabaceae	Adesmia	Adesmia phylloidea Clos	shrub	Endemic	yes
Fabales	Fabaceae	Adesmia	Adesmia pirionii I.M. Johnst.	shrub	Endemic	yes
Fabales	Fabaceae	Adesmia	Adesmia polyphylla Phil.	shrub	Native	yes
Fabales	Fabaceae	Adesmia	Adesmia pungens Clos	shrub	Endemic	yes
Fabales	Fabaceae	Adesmia	Adesmia rubroviridis Burkart	shrub	Endemic	yes
Fabales	Fabaceae	Adesmia	Adesmia schneideri Phil.	shrub	Native	yes
Fabales	Fabaceae	Adesmia	Adesmia spinosissima Meyen	shrub	Native	yes
Fabales	Fabaceae	Adesmia	Adesmia subterranea Clos	subshrub	Native	yes
Fabales	Fabaceae	Adesmia	Adesmia verrucosa Meyen	shrub	Native	yes
Fabales	Fabaceae	Adesmia	Adesmia zoellneri Ulibarri	shrub	Endemic	yes
Fabales	Fabaceae	Anarthrophyllum	Anarthrophyllum cumingii (Hook. & Arn.) F. Phil.	shrub	Endemic	no
Fabales	Fabaceae	Anarthrophyllum	Anarthrophyllum gayanum (A. Gray) B.D. Jacks.	subshrub	Native	no
Fabales	Fabaceae	Balsamocarpon	Balsamocarpon brevifolium Clos	shrub	Endemic	yes
Fabales	Fabaceae	Caesalpinia	Caesalpinia angulata (Hook. & Arn.) Baill.	shrub	Endemic	yes
Fabales	Fabaceae	Caesalpinia	Caesalpinia gilliesii (Wall. ex Hook.) D. Dietr.	shrub	Native	yes
Fabales	Fabaceae	Caesalpinia	Caesalpinia spinosa (Molina) Kuntze	tree	Native	yes
Fabales	Fabaceae	Calliandra	Calliandra chilensis Benth.	shrub	Endemic	no
Fabales	Fabaceae	Dalea	Dalea azurea (Phil.) Reiche	subshrub	Endemic	yes
Fabales	Fabaceae	Dalea	Dalea pennellii (J.F. Macbr.) J.F. Macbr. var. chilensis Barneby	subshrub	Endemic	yes
Fabales	Fabaceae	Dipogon	Dipogon lignosus (L.) Verdc.	climbing shrub	introduced	no
Fabales	Fabaceae	Errazurizia	Errazurizia multifoliolata (Clos) I.M. Johnst.	shrub	Endemic	no
Fabales	Fabaceae	Geoffroea	Geoffroea decorticans (Gillies ex Hook. & Arn.) Burkart	tree	Native	yes
Fabales	Fabaceae	Hoffmannseggia	Hoffmannseggia aphylla (Phil.) G.P. Lewis & Sotuyo	shrub	Endemic	yes
Fabales	Fabaceae	Lupinus	Lupinus arboreus Sims	shrub	introduced	no
Fabales	Fabaceae	Lupinus	Lupinus tarapacensis C.P. Sm.	shrub	Native	yes
Fabales	Fabaceae	Lupinus	Lupinus werdermannianus C.P. Sm.	shrub	Endemic	yes
Fabales	Fabaceae	Medicago	Medicago sativa L.	subshrub	introduced	no
Fabales	Fabaceae	Melilotus	Melilotus albus Medik.	subshrub	introduced	no
Fabales	Fabaceae	Otholobium	Otholobium glandulosum (L.) J.W. Grimes	tree	Native	yes
Fabales	Fabaceae	Prosopis	Prosopis alba Griseb.	tree	Native	yes
Fabales	Fabaceae	Prosopis	Prosopis burkartii Muñoz	shrub	Endemic	yes
Fabales	Fabaceae	Prosopis	Prosopis chilensis (Molina) Stuntz emend. Burkart	tree	Native	yes
Fabales	Fabaceae	Prosopis	Prosopis flexuosa DC.	shrub	Endemic	yes
Fabales	Fabaceae	Prosopis	Prosopis strombulifera (Lam.) Benth.	shrub	Native	yes
Fabales	Fabaceae	Prosopis	Prosopis tamarugo Phil.	tree	Endemic	yes
Fabales	Quillajaceae	Quillaja	Quillaja saponaria Molina	tree	Native	yes
Fabales	Fabaceae	Rhynchosia	Rhynchosia minima (L.) DC.	climbing shrub	introduced	no
Fabales	Fabaceae	Senna	Senna arnottiana (Gillies ex Hook.) H.S. Irwin & Barneby	shrub	Native	yes
Fabales	Fabaceae	Senna	Senna birostris (Dombey ex Vogel) H.S. Irwin & Barneby var. arequipensis (Meyen ex Vogel) H.S. Irwin & Barneby	shrub	Native	yes
Fabales	Fabaceae	Senna	Senna brongniartii (Gaudich.) H.S. Irwin & Barneby	shrub	Native	yes
Fabales	Fabaceae	Senna	Senna candolleana (Vogel) H.S. Irwin & Barneby	shrub	Endemic	yes
Fabales	Fabaceae	Senna	Senna cruckshanksii (Hook. & Arn.) H.S. Irwin & Barneby	shrub	Endemic	yes
Fabales	Fabaceae	Senna	Senna cumingii (Hook. & Arn.) H.S. Irwin & Barneby var. alcaparra (Phil.) H.S. Irwin & Barneby	shrub	Endemic	yes
Fabales	Fabaceae	Senna	Senna paposana (Phil.) Zoellner & San Martin	shrub	Endemic	yes
Fabales	Fabaceae	Senna	Senna stipulacea (Aiton) H.S. Irwin & Barneby var. anglorum H.S. Irwin & Barneby	shrub	Endemic	yes
Fabales	Fabaceae	Senna	Senna urmenetae (Phil.) H.S. Irwin & Barneby	shrub	Endemic	yes
Fabales	Fabaceae	Sophora	Sophora macrocarpa Sm.	tree	Endemic	yes
Fagales	Myricaceae	Morella	Morella pavonis (C. DC.) Parra-O	tree	Native	no
Gentianales	Apocynaceae	Diplolepis	Diplolepis boerhaviifolia (Hook. & Arn.) Liede & Rapini	subclimbing shrub	Endemic	yes
Gentianales	Apocynaceae	Diplolepis	Diplolepis geminiflora (Decne.) Liede & Rapini	climbing shrub	Endemic	yes
Gentianales	Apocynaceae	Diplolepis	Diplolepis nummulariifolia (Hook. & Arn.) Liede & Rapini	subshrub	Native	yes
Gentianales	Apocynaceae	Diplolepis	Diplolepis viridis (Phil.) Hechem & C. Ezcurra	shrub	Endemic	yes
Gentianales	Apocynaceae	Philibertia	Philibertia solanoides Kunth	subclimbing shrub	Native	no
Gentianales	Apocynaceae	Skytanthus	Skytanthus acutus Meyen	shrub	Endemic	yes
Gentianales	Apocynaceae	Tweedia	Tweedia birostrata (Hook. & Arn.) Hook. & Arn.	subclimbing shrub	Endemic	no
Gentianales	Apocynaceae	Tweedia	Tweedia stipitata G.H. Rua & Liede	subclimbing shrub	Endemic	no
Geraniales	Francoaceae	Balbisia	Balbisia gracilis (Meyen) Hunz. & Ariza	shrub	Native	no
Geraniales	Francoaceae	Balbisia	Balbisia microphylla (Phil.) Reiche	subshrub	Endemic	no
Geraniales	Francoaceae	Balbisia	Balbisia peduncularis (Lindl.) D. Don	subshrub	Native	no
Geraniales	Francoaceae	Balbisia	Balbisia stitchkinii Ricardi	subshrub	Endemic	no
Geraniales	Oxalidaceae	Oxalis	Oxalis arbuscula Barnéoud	subshrub	Endemic	yes
Geraniales	Oxalidaceae	Oxalis	Oxalis caesia Phil.	shrub	Endemic	yes
Geraniales	Oxalidaceae	Oxalis	Oxalis cinerea Zucc.	subshrub	Native	yes
Geraniales	Oxalidaceae	Oxalis	Oxalis ericoides R. Knuth	subshrub	Endemic	yes
Geraniales	Oxalidaceae	Oxalis	Oxalis gigantea Barnéoud	shrub	Endemic	yes
Geraniales	Oxalidaceae	Oxalis	Oxalis novemfoliolata Heibl & Martic.	subshrub	Endemic	yes
Geraniales	Oxalidaceae	Oxalis	Oxalis squarrosa Barnéoud	subshrub	Endemic	yes
Geraniales	Oxalidaceae	Oxalis	Oxalis virgosa Molina	shrub	Endemic	yes
Geraniales	Francoaceae	Viviania	Viviania crenata (Hook.) G. Don	shrub	Endemic	yes
Geraniales	Francoaceae	Viviania	Viviania marifolia Cav.	shrub	Native	yes
Lamiales	Verbenaceae	Aloysia	Aloysia deserticola (Phil.) Lu-Irving & O'Leary	shrub	Native	yes
Lamiales	Verbenaceae	Aloysia	Aloysia salviifolia (Hook. & Arn.) Moldenke	shrub	Endemic	yes
Lamiales	Verbenaceae	Aloysia	Aloysia tarapacana (Botta) Lu-Irving & O'Leary	shrub	Endemic	yes
Lamiales	Verbenaceae	Aloysia	Aloysia trifida (Gay) Lu-Irving & O'Leary	shrub	Native	yes
Lamiales	Lamiaceae	Clinopodium	Clinopodium chilense (Benth.) Govaerts	shrub	Endemic	yes
Lamiales	Lamiaceae	Clinopodium	Clinopodium gilliesii (Benth.) Kuntze	shrub	Native	yes
Lamiales	Boraginaceae	Cordia	Cordia decandra Hook. & Arn.	tree	Endemic	yes
Lamiales	Boraginaceae	Cryptantha	Cryptantha marioricardiana Teillier	subshrub	Endemic	yes
Lamiales	Verbenaceae	Diostea	Diostea juncea (Gillies & Hook.) Miers	shrub	Native	no
Lamiales	Verbenaceae	Glandularia	Glandularia gynobasis (Wedd.) N. O’Leary & P. Peralta	subshrub	Endemic	no
Lamiales	Verbenaceae	Glandularia	Glandularia porrigens (Phil.) J.M. Watson & A. Hoffm.	subshrub	Endemic	no
Lamiales	Boraginaceae	Heliotropium	Heliotropium chenopodiaceum (A. DC.) Clos	shrub	Endemic	yes
Lamiales	Boraginaceae	Heliotropium	Heliotropium eremogenum I.M. Johnst.	shrub	Endemic	yes
Lamiales	Boraginaceae	Heliotropium	Heliotropium filifolium (Miers) I.M. Johnst.	shrub	Endemic	yes
Lamiales	Boraginaceae	Heliotropium	Heliotropium floridum (A. DC.) Clos	shrub	Endemic	yes
Lamiales	Boraginaceae	Heliotropium	Heliotropium glutinosum Phil.	shrub	Endemic	yes
Lamiales	Boraginaceae	Heliotropium	Heliotropium huascoense I.M. Johnst.	shrub	Endemic	yes
Lamiales	Boraginaceae	Heliotropium	Heliotropium inconspicuum Reiche	shrub	Endemic	yes
Lamiales	Boraginaceae	Heliotropium	Heliotropium jaffuelii I.M. Johnst.	shrub	Endemic	yes
Lamiales	Boraginaceae	Heliotropium	Heliotropium krauseanum Fedde	shrub	Native	yes
Lamiales	Boraginaceae	Heliotropium	Heliotropium linariifolium Phil.	shrub	Endemic	yes
Lamiales	Boraginaceae	Heliotropium	Heliotropium longistylum Phil.	shrub	Endemic	yes
Lamiales	Boraginaceae	Heliotropium	Heliotropium megalanthum I.M. Johnst.	subshrub	Endemic	yes
Lamiales	Boraginaceae	Heliotropium	Heliotropium myosotifolium (A. DC.) Reiche	shrub	Endemic	yes
Lamiales	Boraginaceae	Heliotropium	Heliotropium philippianum I.M. Johnst.	shrub	Endemic	yes
Lamiales	Boraginaceae	Heliotropium	Heliotropium pycnophyllum Phil.	shrub	Endemic	yes
Lamiales	Boraginaceae	Heliotropium	Heliotropium sclerocarpum Phil.	shrub	Endemic	yes
Lamiales	Boraginaceae	Heliotropium	Heliotropium sinuatum (Miers) I.M. Johnst.	shrub	Endemic	yes
Lamiales	Boraginaceae	Heliotropium	Heliotropium stenophyllum Hook. & Arn.	shrub	Endemic	yes
Lamiales	Boraginaceae	Heliotropium	Heliotropium taltalense (Phil.) I.M. Johnst.	shrub	Endemic	yes
Lamiales	Verbenaceae	Junellia	Junellia aretioides (R.E. Fr.) Moldenke	shrub	Native	yes
Lamiales	Verbenaceae	Junellia	Junellia bryoides (Phil.) Moldenke	shrub	Endemic	yes
Lamiales	Verbenaceae	Junellia	Junellia caespitosa (Gillies & Hook.) Moldenke	shrub	Native	yes
Lamiales	Verbenaceae	Junellia	Junellia digitata (Phil.) Moldenke var. digitata	shrub	Native	yes
Lamiales	Verbenaceae	Junellia	Junellia juniperina (Lag.) Moldenke	shrub	Native	yes
Lamiales	Verbenaceae	Junellia	Junellia lavandulifolia (Phil.) Moldenke	shrub	Endemic	yes
Lamiales	Verbenaceae	Junellia	Junellia minima (Meyen) Moldenke	shrub	Native	yes
Lamiales	Verbenaceae	Junellia	Junellia pappigera (Phil.) N. O'Leary & P. Peralta	shrub	Native	yes
Lamiales	Verbenaceae	Junellia	Junellia pseudojuncea (Gay) Moldenke	shrub	Endemic	yes
Lamiales	Verbenaceae	Junellia	Junellia selaginoides (Kunth ex Walp.) Moldenke var. illapelina (Phil.) Botta	shrub	Endemic	yes
Lamiales	Verbenaceae	Junellia	Junellia seriphioides (Gillies & Hook.) Moldenke	shrub	Native	yes
Lamiales	Verbenaceae	Junellia	Junellia spathulata (Gillies & Hook.) Moldenke	shrub	Native	yes
Lamiales	Verbenaceae	Junellia	Junellia uniflora (Phil.) Moldenke	shrub	Native	yes
Lamiales	Verbenaceae	Lampaya	Lampayo hieronymi K. Schum. ex Moldenke	shrub	Native	yes
Lamiales	Verbenaceae	Lampaya	Lampayo officinalis	shrub	Native	yes
Lamiales	Lamiaceae	Lepechinia	Lepechinia chamaedryoides (Balb.) Epling	shrub	Endemic	yes
Lamiales	Lamiaceae	Lepechinia	Lepechinia salviae (Lindl.) Epling	shrub	Endemic	yes
Lamiales	Verbenaceae	Lippia	Lippia fragrans Turcz.	shrub	Endemic	no
Lamiales	Verbenaceae	Lippia	Lippia turbinata Griseb.	shrub	Native	no
Lamiales	Oleaceae	Menodora	Menodora linoides Phil.	shrub	Endemic	yes
Lamiales	Verbenaceae	Mulguraea	Mulguraea arequipensis (Botta) N. O'Leary & P. Peralta	shrub	Native	yes
Lamiales	Verbenaceae	Mulguraea	Mulguraea asparagoides (Gillies & Hook.) N. O'Leary & P. Peralta	shrub	Native	yes
Lamiales	Verbenaceae	Mulguraea	Mulguraea cinerascens (Schauer) N. O'Leary & P. Peralta	shrub	Endemic	yes
Lamiales	Verbenaceae	Mulguraea	Mulguraea hystrix (Phil.) N. O'Leary & P. Peralta	shrub	Native	yes
Lamiales	Verbenaceae	Mulguraea	Mulguraea scoparia (Gillies & Hook.) N. O'Leary & P. Peralta	shrub	Native	yes
Lamiales	Orobanchaceae	Neobartsia	Neobartsia serrata (Molau) Uribe-Convers & Tank	subshrub	Native	no
Lamiales	Verbenaceae	Rhaphithamnus	Rhaphithamnus spinosus (Juss.) Moldenke	shrub	Native	yes
Lamiales	Lamiaceae	Salvia	Salvia cuspidata Ruiz & Pav. subsp. gilliesii (Benth.) J.R.I. Wood	shrub	Native	no
Lamiales	Lamiaceae	Teucrium	Teucrium bicolor Sm.	shrub	Endemic	no
Lamiales	Lamiaceae	Teucrium	Teucrium nudicaule Hook.	shrub	Endemic	no
Lamiales	Boraginaceae	Tiquilia	Tiquilia atacamensis (Phil.) A.T. Richardson	subshrub	Endemic	yes
Lamiales	Boraginaceae	Tiquilia	Tiquilia grandiflora (Phil.) A.T. Richardson	subshrub	Native	yes
Lamiales	Boraginaceae	Tiquilia	Tiquilia litoralis (Phil.) A.T. Richardson	subshrub	Native	yes
Lamiales	Boraginaceae	Tiquilia	Tiquilia paronychioides (Phil.) A.T. Richardson	subshrub	Native	yes
Lamiales	Boraginaceae	Tiquilia	Tiquilia tacnensis A.T. Richardson	subshrub	Native	yes
Laurales	Lauraceae	Cryptocarya	Cryptocarya alba (Molina) Looser	tree	Endemic	yes
Laurales	Monimiaceae	Peumus	Peumus boldus Molina	tree	Endemic	yes
Liliales	Philesiaceae	Lapageria	Lapageria rosea Ruiz & Pav.	climbing shrub	Endemic	yes
Magnoliales	Winteraceae	Drimys	Drimys winteri J.R. Forst. & G. Forst.	tree	Endemic	yes
Malpighiales	Passifloraceae	Passiflora	Passiflora foetida L.	climbing shrub	Native	yes
Malpighiales	Passifloraceae	Passiflora	Passiflora pinnatistipula Cav.	climbing shrub	Native	yes
Malvales	Malvaceae	Abutilon	Abutilon grandifolium (Willd.) Sweet	subshrub	introduced	no
Malvales	Malvaceae	Andeimalva	Andeimalva chilensis (Gay) J.A. Tate	shrub	Endemic	no
Malvales	Elaeocarpaceae	Aristotelia	Aristotelia chilensis (Molina) Stuntz	tree	Native	yes
Malvales	Malvaceae	Corynabutilon	Corynabutilon bicolor (Phil. ex K. Schum.) Kearney	shrub	Native	no
Malvales	Malvaceae	Gossypium	Gossypium barbadense L.	shrub	introduced	no
Malvales	Malvaceae	Malva	Malva assurgentiflora (Kellogg) M.F. Ray	shrub	introduced	no
Malvales	Malvaceae	Malva	Malva dendromorpha M.F. Ray	subshrub	introduced	no
Malvales	Malvaceae	Palaua	Palaua concinna (Phil.) I.M. Johnst.	shrub	Endemic	no
Malvales	Malvaceae	Sida	Sida spinosa L.	subshrub	introduced	no
Malvales	Malvaceae	Sphaeralcea	Sphaeralcea obtusiloba (Hook.) G. Don	subshrub	Endemic	no
Malvales	Malvaceae	Tarasa	Tarasa operculata (Cav.) Krapov.	subshrub	Native	yes
Malvales	Malvaceae	Waltheria	Waltheria indica L.	subshrub	introduced	no
Myrtales	Myrtaceae	Eucalyptus	Eucalyptus camaldulensis Dehnh.	tree	introduced	no
Myrtales	Myrtaceae	Eucalyptus	Eucalyptus globulus Labill.	tree	introduced	no
Myrtales	Onagraceae	Fuchsia	Fuchsia lycioides Andrews	shrub	Endemic	yes
Myrtales	Myrtaceae	Luma	Luma apiculata (DC.) Burret	tree	Native	yes
Myrtales	Myrtaceae	Luma	Luma chequen (Molina) A. Gray	tree	Endemic	yes
Myrtales	Myrtaceae	Myrceugenia	Myrceugenia correifolia (Hook. & Arn.) O. Berg	shrub	Endemic	yes
Myrtales	Myrtaceae	Myrceugenia	Myrceugenia exsucca (DC.) O. Berg	tree	Native	yes
Myrtales	Myrtaceae	Myrceugenia	Myrceugenia obtusa (DC.) O. Berg	tree	Endemic	yes
Myrtales	Myrtaceae	Myrceugenia	Myrceugenia rufa (Colla) Skottsb. ex Kausel	shrub	Endemic	yes
Myrtales	Myrtaceae	Myrcianthes	Myrcianthes coquimbensis (Barnéoud) Landrum & Grifo	shrub	Endemic	yes
Myrtales	Lythraceae	Pleurophora	Pleurophora pungens D. Don	subshrub	Endemic	no
Piperales	Piperaceae	Peperonia	Peperomia doellii	subshrub	Endemic	yes
Plantaginales	Plantaginaceae	Melosperma	Melosperma andicola Benth.	subshrub	Native	no
Plantaginales	Plantaginaceae	Monttea	Monttea chilensis	shrub	Endemic	yes
Plumbaginales	Plumbaginaceae	Bakerolimon	Bakerolimon plumosum (Phil.) O.A. Lincz.	shrub	Endemic	no
Plumbaginales	Plumbaginaceae	Plumbago	Plumbago caerulea Kunth	shrub	Native	no
Poales	Poaceae	Cortaderia	Cortaderia speciosa (Nees & Meyen) Stapf	subshrub	Native	yes
Poales	Bromeliaceae	Puya	Puya alpestris (Poepp.) Gay subsp. alpestris	subshrub	Endemic	yes
Poales	Bromeliaceae	Puya	Puya berteroniana Mez	subshrub	Endemic	yes
Poales	Bromeliaceae	Puya	Puya boliviensis Baker	subshrub	Endemic	yes
Poales	Bromeliaceae	Puya	Puya chilensis Molina	succulent shrub	Endemic	yes
Poales	Bromeliaceae	Puya	Puya coerulea Lindl. var. coerulea	subshrub	Endemic	yes
Poales	Bromeliaceae	Puya	Puya gilmartiniae G.S. Varad. & A.R. Flores	subshrub	Endemic	yes
Poales	Bromeliaceae	Puya	Puya venusta Phil.	succulent shrub	Endemic	yes
Polygalales	Krameriaceae	Krameria	Krameria cistoidea Hook. & Arn.	shrub	Endemic	yes
Polygalales	Krameriaceae	Krameria	Krameria lappacea (Dombey) Burdet & B.B. Simpson	shrub	Native	yes
Polygales	Malpighiaceae	Dinemagonum	Dinemagonum gayanum A. Juss.	subshrub	Endemic	yes
Polygales	Malpighiaceae	Dinemandra	Dinemandra ericoides A. Juss.	subshrub	Endemic	yes
Polypodiales	Blechnaceae	Blechnum	Blechnum chilense (Kaulf.) Mett.	subshrub	Native	yes
Proteales	Proteaceae	Lomatia	Lomatia dentata (Ruiz & Pav.) R. Br.	tree	Native	no
Proteales	Proteaceae	Lomatia	Lomatia hirsuta (Lam.) Diels subsp. obliqua (Ruiz & Pav.) R.T. Penn.	tree	Native	no
Ranunculales	Berberidaceae	Berberis	Berberis actinacantha Mart.	shrub	Endemic	yes
Ranunculales	Berberidaceae	Berberis	Berberis chilensis Gillies ex Hook. & Arn.	shrub	Endemic	yes
Ranunculales	Berberidaceae	Berberis	Berberis empetrifolia Lam.	subshrub	Native	yes
Ranunculales	Berberidaceae	Berberis	Berberis glomerata Hook. & Arn.	shrub	Endemic	yes
Ranunculales	Berberidaceae	Berberis	Berberis litoralis Phil.	shrub	Endemic	yes
Ranunculales	Ranunculaceae	Clematis	Clematis montevidensis Spreng.	climbing shrub	introduced	no
Rhamnales	Vitaceae	Cissus	Cissus striata Ruiz & Pav.	climbing shrub	Native	yes
Rhamnales	Rhamnaceae	Colletia	Colletia hystrix Clos	shrub	Native	yes
Rhamnales	Rhamnaceae	Colletia	Colletia ulicina Gillies & Hook.	shrub	Endemic	yes
Rhamnales	Rhamnaceae	Discaria	Discaria nana (Clos) Benth. & Hook. ex Weberb.	shrub	Native	no
Rhamnales	Rhamnaceae	Discaria	Discaria trinervis (Gillies ex Hook. & Arn.) Reiche	tree	Native	no
Rhamnales	Rhamnaceae	Retanilla	Retanilla stricta Hook. & Arn.	shrub	Endemic	yes
Rhamnales	Rhamnaceae	Retanilla	Retanilla trinervia (Gillies & Hook.) Hook. & Arn.	shrub	Endemic	yes
Rhamnales	Rhamnaceae	Trevoa	Trevoa quinquenervia Gillies & Hook.	shrub	Endemic	no
Rosales	Escalloniaceae	Escallonia	Escallonia angustifolia C. Presl	shrub	Native	yes
Rosales	Escalloniaceae	Escallonia	Escallonia illinita C. Presl var. illinita	shrub	Endemic	yes
Rosales	Escalloniaceae	Escallonia	Escallonia myrtoidea Bertero ex DC.	shrub	Native	yes
Rosales	Escalloniaceae	Escallonia	Escallonia pulverulenta (Ruiz & Pav.) Pers. var. glabra Engl.	shrub	Endemic	yes
Rosales	Escalloniaceae	Escallonia	Escallonia revoluta (Ruiz & Pav.) Pers.	tree	Endemic	yes
Rosales	Escalloniaceae	Escallonia	Escallonia rubra (Ruiz & Pav.) Pers. var. rubra	shrub	Native	yes
Rosales	Rosaceae	Kageneckia	Kageneckia angustifolia D. Don	tree	Endemic	yes
Rosales	Rosaceae	Kageneckia	Kageneckia oblonga Ruiz & Pav.	tree	Endemic	yes
Rosales	Rosaceae	Margyricarpus	Margyricarpus cristatus Britton	subshrub	Native	yes
Rosales	Rosaceae	Margyricarpus	Margyricarpus pinnatus (Lam.) Kuntze	shrub	Native	yes
Rosales	Rosaceae	Polylepis	Polylepis rugulosa Bitter	tree	Native	yes
Rosales	Rosaceae	Polylepis	Polylepis tarapacana Phil.	tree	Native	yes
Rosales	Grossulariaceae	Ribes	Ribes bicolor Phil.	shrub	Endemic	yes
Rosales	Grossulariaceae	Ribes	Ribes punctatum Ruiz & Pav.	shrub	Native	yes
Rosales	Grossulariaceae	Ribes	Ribes trilobum Meyen	shrub	Endemic	yes
Rosales	Rosaceae	Rubus	Rubus constrictus P.J. Müll. & Lefèvre	shrub	introduced	no
Rosales	Rosaceae	Tetraglochin	Tetraglochin alatum (Gillies ex Hook. & Arn.) Kuntze	shrub	Native	no
Rubiales	Rubiaceae	Galium	Galium eriocarpum Bartl. ex DC.	subshrub	Native	no
Rubiales	Rubiaceae	Galium	Galium ovalleanum Phil.	subshrub	Endemic	no
Rubiales	Rubiaceae	Galium	Galium philippianum Dempster	subshrub	Endemic	no
Rubiales	Rubiaceae	Galium	Galium suffruticosum Hook. & Arn.	subshrub	Native	no
Salicales	Salicaceae	Azara	Azara celastrina D. Don	shrub	Endemic	yes
Salicales	Salicaceae	Azara	Azara dentata Ruiz & Pav.	shrub	Endemic	yes
Salicales	Salicaceae	Azara	Azara microphylla Hook.f.	shrub	Native	yes
Salicales	Salicaceae	Azara	Azara petiolaris (D. Don) I.M. Johnst.	tree	Endemic	yes
Salicales	Salicaceae	Azara	Azara serrata Ruiz & Pav. var. serrata	shrub	Endemic	yes
Salicales	Salicaceae	Salix	Salix babylonica L	tree	introduced	no
Salicales	Salicaceae	Salix	Salix humboldtiana Willd.	tree	Native	yes
Santalales	Loranthaceae	Ligaria	Ligaria cuneifolia (Ruiz & Pav.) Tiegh.	parasitic shrub	Native	yes
Santalales	Santalaceae	Myoschilos	Myoschilos oblongum Ruiz & Pav.	shrub	Native	yes
Santalales	Loranthaceae	Tristerix	Tristerix aphyllus (DC.) Barlow & Wiens	parasitic shrub	Endemic	yes
Santalales	Loranthaceae	Tristerix	Tristerix corymbosus (L.) Kuijt	parasitic shrub	Native	yes
Santalales	Loranthaceae	Tristerix	Tristerix verticillatus (Ruiz & Pav.) Barlow & Wiens	parasitic shrub	Native	yes
Sapindales	Sapindaceae	Bridgesia	Bridgesia incisifolia Bertero ex Cambess.	shrub	Endemic	yes
Sapindales	Sapindaceae	Dodonaea	Dodonaea viscosa Jacq	shrub	introduced	no
Sapindales	Sapindaceae	Guindilia	Guindilia trinervis Gillies ex Hook. & Arn.	shrub	Native	yes
Sapindales	Anacardiaceae	Haplorhus	Haplorhus peruviana Engl.	tree	Native	yes
Sapindales	Anacardiaceae	Lithrea	Lithrea caustica (Molina) Hook. & Arn.	tree	Endemic	yes
Sapindales	Sapindaceae	Llagunoa	Llagunoa glandulosa (Hook. & Arn.) G. Don	shrub	Endemic	yes
Sapindales	Sapindaceae	Sapindus	Sapindus saponaria L.	tree	introduced	no
Sapindales	Anacardiaceae	Schinus	Schinus areira L.	tree	Native	yes
Sapindales	Anacardiaceae	Schinus	Schinus latifolius (Gillies ex Lindl.) Engl.	tree	Endemic	yes
Sapindales	Anacardiaceae	Schinus	Schinus polygamus (Cav.) Cabrera	shrub	Native	yes
Scrophulariales	Scrophulariaceae	Alonsoa	Alonsoa honoraria Grau	subshrub	Endemic	no
Scrophulariales	Bignoniaceae	Argylia	Argylia farnesiana Gleisner & Ricardi	subshrub	Endemic	no
Scrophulariales	Scrophulariaceae	Buddleja	Buddleja globosa Hope	shrub	Native	yes
Scrophulariales	Scrophulariaceae	Buddleja	Buddleja suaveolens Kunth & Bouché	shrub	Endemic	yes
Scrophulariales	Calceolariaceae	Calceolaria	Calceolaria andina Benth.	subshrub	Endemic	yes
Scrophulariales	Calceolariaceae	Calceolaria	Calceolaria ascendens Lindl.	subshrub	Endemic	yes
Scrophulariales	Calceolariaceae	Calceolaria	Calceolaria collina Phil. subsp. collina	shrub	Endemic	yes
Scrophulariales	Calceolariaceae	Calceolaria	Calceolaria corymbosa Ruiz & Pav. subsp. corymbosa	subshrub	Endemic	yes
Scrophulariales	Calceolariaceae	Calceolaria	Calceolaria densifolia Phil. subsp. densifolia	subshrub	Endemic	yes
Scrophulariales	Calceolariaceae	Calceolaria	Calceolaria flavovirens C. Ehrh.	shrub	Endemic	yes
Scrophulariales	Calceolariaceae	Calceolaria	Calceolaria georgiana F. Phil.	shrub	Endemic	yes
Scrophulariales	Calceolariaceae	Calceolaria	Calceolaria hypericina Poepp. ex Benth.	shrub	Endemic	yes
Scrophulariales	Calceolariaceae	Calceolaria	Calceolaria inamoena Kraenzl.	subshrub	Native	yes
Scrophulariales	Calceolariaceae	Calceolaria	Calceolaria integrifolia L.	shrub	Native	yes
Scrophulariales	Calceolariaceae	Calceolaria	Calceolaria lepida Phil.	subshrub	Endemic	yes
Scrophulariales	Calceolariaceae	Calceolaria	Calceolaria morisii Walp.	shrub	Endemic	yes
Scrophulariales	Calceolariaceae	Calceolaria	Calceolaria paposana Phil.	subshrub	Endemic	yes
Scrophulariales	Calceolariaceae	Calceolaria	Calceolaria polifolia Hook.	shrub	Endemic	yes
Scrophulariales	Calceolariaceae	Calceolaria	Calceolaria rinconada Ehrh.	subshrub	Endemic	yes
Scrophulariales	Calceolariaceae	Calceolaria	Calceolaria segethii Phil.	subshrub	Endemic	yes
Scrophulariales	Calceolariaceae	Calceolaria	Calceolaria stellariifolia Phil.	subshrub	Endemic	yes
Scrophulariales	Calceolariaceae	Calceolaria	Calceolaria viscosissima (Hook.) Lindl.	subshrub	Endemic	yes
Scrophulariales	Gesneriaceae	Mitraria	Mitraria coccinea Cav.	climbing shrub	Native	yes
Scrophulariales	Scrophulariaceae	Myoporum	Myoporum laetum G.Forst	shrub	introduced	no
Scrophulariales	Gesneriaceae	Sarmienta	Sarmienta scandens (J.D. Brandis ex Molina) Pers.	epiphytic subshrub	Endemic	no
Scrophulariales	Bignoniaceae	Tecoma	Tecoma fulva (Cav.) D. Don	shrub	Native	yes
Solanales	Solanaceae	Cestrum	Cestrum parqui L'Hér.	shrub	Native	yes
Solanales	Solanaceae	Dunalia	Dunalia spinosa (Meyen) Dammer	shrub	Native	yes
Solanales	Solanaceae	Fabiana	Fabiana bryoides Phil.	shrub	Native	yes
Solanales	Solanaceae	Fabiana	Fabiana densa J. Remy	shrub	Native	yes
Solanales	Solanaceae	Fabiana	Fabiana denudata Miers	shrub	Native	yes
Solanales	Solanaceae	Fabiana	Fabiana imbricata Ruiz & Pav.	shrub	Native	yes
Solanales	Solanaceae	Fabiana	Fabiana ramulosa (Wedd.) Hunz. & Barboza	shrub	Endemic	yes
Solanales	Solanaceae	Fabiana	Fabiana squamata Phil.	shrub	Native	yes
Solanales	Solanaceae	Fabiana	Fabiana stephanii Hunz. & Barboza	shrub	Native	yes
Solanales	Solanaceae	Fabiana	Fabiana viscosa Hook. & Arn.	shrub	Endemic	yes
Solanales	Solanaceae	Lycium	Lycium boerhaviaefolium L.f.	shrub	Native	yes
Solanales	Solanaceae	Lycium	Lycium bridgesii (Miers) R.A. Levin, Jill S. Mill. & G. Bernardello	shrub	Endemic	yes
Solanales	Solanaceae	Lycium	Lycium chilense Miers	shrub	Native	yes
Solanales	Solanaceae	Lycium	Lycium deserti Phil.	shrub	Endemic	yes
Solanales	Solanaceae	Lycium	Lycium humile Phil.	shrub	Native	yes
Solanales	Solanaceae	Lycium	Lycium leiostemum Wedd.	shrub	Native	yes
Solanales	Solanaceae	Lycium	Lycium minutifolium J. Remy	shrub	Endemic	yes
Solanales	Solanaceae	Lycium	Lycium rachidocladum Dunal	shrub	Endemic	yes
Solanales	Solanaceae	Lycium	Lycium stenophyllum J. Remy	shrub	Native	yes
Solanales	Solanaceae	Nicotiana	Nicotiana glauca Graham	subshrub	Native	yes
Solanales	Solanaceae	Nicotiana	Nicotiana solanifolia Walp.	subshrub	Endemic	yes
Solanales	Solanaceae	Nolana	Nolana albescens (Phil.) I.M. Johnst.	shrub	Endemic	yes
Solanales	Solanaceae	Nolana	Nolana balsamiflua (Gaudich.) Mesa	subshrub	Endemic	yes
Solanales	Solanaceae	Nolana	Nolana carnosa (Lindl.) Miers ex Dunal	subshrub	Endemic	yes
Solanales	Solanaceae	Nolana	Nolana clivicola (I.M. Johnst.) I.M. Johnst.	shrub	Endemic	yes
Solanales	Solanaceae	Nolana	Nolana coelestis (Lindl.) Miers ex Dunal	subshrub	Endemic	yes
Solanales	Solanaceae	Nolana	Nolana crassulifolia Poepp.	subshrub	Endemic	yes
Solanales	Solanaceae	Nolana	Nolana deflexa (I.M. Johnst.) I.M. Johnst.	shrub	Endemic	yes
Solanales	Solanaceae	Nolana	Nolana divaricata (Lindl.) I.M. Johnst.	subshrub	Endemic	yes
Solanales	Solanaceae	Nolana	Nolana filifolia (Hook. & Arn.) I.M. Johnst.	subshrub	Endemic	yes
Solanales	Solanaceae	Nolana	Nolana glauca (I.M. Johnst.) I.M. Johnst.	subshrub	Endemic	yes
Solanales	Solanaceae	Nolana	Nolana incana (Phil.) I.M. Johnst.	shrub	Endemic	yes
Solanales	Solanaceae	Nolana	Nolana inconspicua (I.M. Johnst.) I.M. Johnst.	shrub	Endemic	yes
Solanales	Solanaceae	Nolana	Nolana lachimbensis M.O. Dillon & Luebert	shrub	Endemic	yes
Solanales	Solanaceae	Nolana	Nolana peruviana (Gaudich.) I.M. Johnst.	subshrub	Endemic	yes
Solanales	Solanaceae	Nolana	Nolana ramosissima I.M. Johnst.	shrub	Endemic	yes
Solanales	Solanaceae	Nolana	Nolana rostrata (Lindl.) Miers ex Dunal	subshrub	Endemic	yes
Solanales	Solanaceae	Nolana	Nolana salsoloides (Lindl.) I.M. Johnst.	shrub	Endemic	yes
Solanales	Solanaceae	Nolana	Nolana sedifolia Poepp.	subshrub	Endemic	yes
Solanales	Solanaceae	Nolana	Nolana sphaerophylla (Phil.) Mesa ex M.O. Dillon	subshrub	Endemic	yes
Solanales	Solanaceae	Nolana	Nolana stenophylla I.M. Johnst.	shrub	Endemic	yes
Solanales	Solanaceae	Nolana	Nolana tocopillensis (I.M. Johnst.) I.M. Johnst.	shrub	Endemic	yes
Solanales	Solanaceae	Nolana	Nolana villosa (Phil.) I.M. Johnst.	shrub	Endemic	yes
Solanales	Solanaceae	Reyesia	Reyesia juniperoides (Werderm.) D'Arcy	shrub	Endemic	yes
Solanales	Solanaceae	Salpichroa	Salpichroa scandens Dammer	shrub	Native	no
Solanales	Solanaceae	Salpichroa	Salpichroa tristis Miers	tree	Native	no
Solanales	Solanaceae	Salpiglossis	Salpiglossis spinescens Clos	shrub	Endemic	yes
Solanales	Solanaceae	Solanum	Solanum americanum Mill.	subshrub	Native	yes
Solanales	Solanaceae	Solanum	Solanum crispum Ruiz & Pav.	shrub	Native	yes
Solanales	Solanaceae	Solanum	Solanum lycopersicoides Dunal	shrub	Native	yes
Solanales	Solanaceae	Solanum	Solanum nitidum Ruiz & Pav.	shrub	Native	yes
Solanales	Solanaceae	Solanum	Solanum pennellii Correll	shrub	Endemic	yes
Solanales	Solanaceae	Solanum	Solanum pimpinellifolium L.	shrub	Native	yes
Solanales	Solanaceae	Solanum	Solanum pinnatum Cav.	subshrub	Endemic	yes
Solanales	Solanaceae	Solanum	Solanum radicans L.f.	subshrub	Native	yes
Solanales	Solanaceae	Solanum	Solanum sitiens I.M. Johnst.	shrub	Endemic	yes
Violales	Caricaceae	Carica	Carica chilensis (Planch. ex A. DC.) Solms	shrub	Endemic	yes
Violales	Frankeniaceae	Frankenia	Frankenia chilensis K. Presl	shrub	Native	yes
Violales	Frankeniaceae	Frankenia	Frankenia salina (Molina) I.M. Johnst.	subshrub	Endemic	yes
Violales	Frankeniaceae	Frankenia	Frankenia triandra J. Remy	subshrub	Native	yes
Violales	Malesherbiaceae	Malesherbia	Malesherbia auristipulata Ricardi	subshrub	Endemic	yes
Violales	Malesherbiaceae	Malesherbia	Malesherbia corallina Muñoz-Schick & R. Pinto	subshrub	Endemic	yes
Violales	Malesherbiaceae	Malesherbia	Malesherbia deserticola Phil.	subshrub	Endemic	yes
Violales	Malesherbiaceae	Malesherbia	Malesherbia fasciculata D. Don var. fasciculata	subshrub	Endemic	yes
Violales	Malesherbiaceae	Malesherbia	Malesherbia linearifolia (Cav.) Pers.	subshrub	Endemic	yes
Violales	Malesherbiaceae	Malesherbia	Malesherbia obtusa Phil. var. johnstonii (Werderm.) Ricardi	subshrub	Endemic	yes
Violales	Malesherbiaceae	Malesherbia	Malesherbia paniculata D. Don	subshrub	Endemic	yes
Violales	Malesherbiaceae	Malesherbia	Malesherbia rugosa Gay	subshrub	Endemic	yes
Violales	Malesherbiaceae	Malesherbia	Malesherbia tenuifolia D. Don	subshrub	Endemic	yes
Violales	Malesherbiaceae	Malesherbia	Malesherbia tocopillana Ricardi	subshrub	Endemic	yes
Violales	Violaceae	Viola	Viola portalesia Gay	subshrub	Endemic	yes
Zygophyllales	Zygophyllaceae	Bulnesia	Bulnesia chilensis Gay	shrub	Endemic	no
Zygophyllales	Zygophyllaceae	Larrea	Larrea divaricata Cav.	shrub	Native	yes
Zygophyllales	Zygophyllaceae	Larrea	Larrea nitida Cav.	shrub	Native	yes
Zygophyllales	Zygophyllaceae	Pintoa	Pintoa chilensis Gay	shrub	Endemic	no
Zygophyllales	Zygophyllaceae	Porlieria	Porlieria chilensis I.M. Johnst.	tree	Endemic	yes

## Sheet: Table S2
Table S2. List of taxa considered in phylogenetic reconstruction.
Orden	Family	Genus	Species	Used in this study	Phylogenetic reconstruction (genus considered present in Smith & Brown, 2018)	Phylogenetic reconstruction (added to their respective genera in this study)
Apiales	Apiaceae	Azorella	Azorella atacamensis G.M. Plunkett & A.N. Nicolas	yes	yes	added
Apiales	Apiaceae	Azorella	Azorella biloba (Schltdl.) Wedd.	yes	yes	added
Apiales	Apiaceae	Azorella	Azorella compacta Phil.	yes	yes	added
Apiales	Apiaceae	Azorella	Azorella cryptantha (Clos) Reiche	yes	yes	added
Apiales	Apiaceae	Azorella	Azorella madreporica Clos	yes	yes	added
Apiales	Apiaceae	Azorella	Azorella monantha Clos	yes	yes	present in Smith & Brown (2018)
Apiales	Apiaceae	Azorella	Azorella prolifera (Cav.) G.M. Plunkett & A.N. Nicolas	yes	yes	added
Apiales	Apiaceae	Azorella	Azorella ruizii G.M. Plunkett & A.N. Nicolas	yes	yes	added
Apiales	Apiaceae	Eremocharis	Eremocharis confinis I.M. Johnst.	yes	yes	added
Apiales	Apiaceae	Eremocharis	Eremocharis fruticosa Phil.	yes	yes	present in Smith & Brown (2018)
Apiales	Griseliniaceae	Griselinia	Griselinia carlomunozii M.O. Dillon & Muñoz-Schick	yes	yes	added
Apiales	Griseliniaceae	Griselinia	Griselinia scandens (Ruiz & Pav.) Taub.	yes	yes	added
Apiales	Apiaceae	Gymnophyton	Gymnophyton flexuosum Clos	yes	yes	present in Smith & Brown (2018)
Apiales	Apiaceae	Gymnophyton	Gymnophyton foliosum Phil.	yes	yes	added
Apiales	Apiaceae	Gymnophyton	Gymnophyton isatidicarpum (C. Presl ex DC.) Mathias & Constance	yes	yes	added
Apiales	Apiaceae	Gymnophyton	Gymnophyton robustum Clos	yes	yes	added
Apiales	Apiaceae	Gymnophyton	Gymnophyton spinosissimum Phil.	yes	yes	added
Arecales	Arecaceae	Jubaea	Jubaea chilensis (Molina) Baill.	yes	yes	present in Smith & Brown (2018)
Asterales	Asteraceae	Achyrocline	Achyrocline tomentosa Rusby	no	no	no
Asterales	Asteraceae	Acrisione	Acrisione denticulata (Hook. & Arn.) B. Nord.	yes	yes	present in Smith & Brown (2018)
Asterales	Asteraceae	Ageratina	Ageratina glechonophylla (Less.) R.King & H.Rob.	no	yes	no
Asterales	Asteraceae	Aldama	Aldama atacamensis (Phil.) E.E. Schill. & Panero	yes	yes	present in Smith & Brown (2018)
Asterales	Asteraceae	Aldama	Aldama revoluta (Meyen) E.E. Schill. & Panero	yes	yes	added
Asterales	Asteraceae	Ambrosia	Ambrosia arborescens Mill.	no	yes	no
Asterales	Asteraceae	Ambrosia	Ambrosia artemisioides Meyen & Walp. ex Meyen	yes	yes	present in Smith & Brown (2018)
Asterales	Asteraceae	Aphyllocladus	Aphyllocladus denticulatus (J. Remy) Cabrera	yes	yes	present in Smith & Brown (2018)
Asterales	Asteraceae	Artemisia	Artemisia copa Phil. var. copa	no	yes	no
Asterales	Asteraceae	Baccharis	Baccharis alnifolia Meyen & Walp.	yes	yes	added
Asterales	Asteraceae	Baccharis	Baccharis boliviensis (Wedd.) Cabrera	yes	yes	present in Smith & Brown (2018)
Asterales	Asteraceae	Baccharis	Baccharis caespitosa (Ruiz & Pav.) Pers.	yes	yes	added
Asterales	Asteraceae	Baccharis	Baccharis intermedia DC.	yes	yes	added
Asterales	Asteraceae	Baccharis	Baccharis linearis (Ruiz & Pav.) Pers.	yes	yes	added
Asterales	Asteraceae	Baccharis	Baccharis macraei Hook. & Arn.	yes	yes	added
Asterales	Asteraceae	Baccharis	Baccharis neaei DC.	yes	yes	added
Asterales	Asteraceae	Baccharis	Baccharis paniculata DC.	yes	yes	added
Asterales	Asteraceae	Baccharis	Baccharis poeppigiana DC.	yes	yes	added
Asterales	Asteraceae	Baccharis	Baccharis rhomboidalis J. Remy	yes	yes	added
Asterales	Asteraceae	Baccharis	Baccharis sagittalis (Less.) DC.	yes	yes	added
Asterales	Asteraceae	Baccharis	Baccharis salicifolia (Ruiz & Pav.) Pers.	yes	yes	added
Asterales	Asteraceae	Baccharis	Baccharis scandens (Ruiz & Pav.) Pers.	yes	yes	added
Asterales	Asteraceae	Baccharis	Baccharis taltalensis I.M. Johnst.	yes	yes	added
Asterales	Asteraceae	Baccharis	Baccharis tola Phil.	yes	yes	added
Asterales	Asteraceae	Baccharis	Baccharis vernalis F.H. Hellwig	yes	yes	added
Asterales	Asteraceae	Bahia	Bahia ambrosioides Lag.	yes	yes	present in Smith & Brown (2018)
Asterales	Asteraceae	Brachyclados	Brachyclados lycioides D. Don	yes	yes	present in Smith & Brown (2018)
Asterales	Asteraceae	Chaetanthera	Chaetanthera glandulosa J. Remy	yes	yes	added
Asterales	Asteraceae	Chersodoma	Chersodoma arequipensis (Cuatrec.) Cuatrec.	yes	yes	added
Asterales	Asteraceae	Chersodoma	Chersodoma candida Phil.	yes	yes	added
Asterales	Asteraceae	Chersodoma	Chersodoma jodopappa (Sch. Bip.) Cabrera	yes	yes	added
Asterales	Asteraceae	Chuquiraga	Chuquiraga atacamensis Kuntze	yes	yes	added
Asterales	Asteraceae	Chuquiraga	Chuquiraga kuschelii Acevedo	yes	yes	added
Asterales	Asteraceae	Chuquiraga	Chuquiraga oppositifolia D. Don	yes	yes	added
Asterales	Asteraceae	Chuquiraga	Chuquiraga spinosa Less.	yes	yes	present in Smith & Brown (2018)
Asterales	Asteraceae	Chuquiraga	Chuquiraga ulicina Hook. & Arn.	yes	yes	present in Smith & Brown (2018)
Asterales	Asteraceae	Coreopsis	Coreopsis suaveolens Sherff	yes	yes	present in Smith & Brown (2018)
Asterales	Asteraceae	Diplostephium	Diplostephium cinereum Cuatrec.	yes	yes	added
Asterales	Asteraceae	Diplostephium	Diplostephium meyenii Wedd.	yes	yes	added
Asterales	Asteraceae	Diplostephium	Diplostephium tacorense Hieron.	yes	yes	added
Asterales	Asteraceae	Doniophyton	Doniophyton weddellii Katinas & Stuessy	yes	yes	added
Asterales	Asteraceae	Encelia	Encelia canescens Lam.	yes	yes	present in Smith & Brown (2018)
Asterales	Asteraceae	Erigeron	Erigeron fasciculatus Colla	no	yes	no
Asterales	Asteraceae	Erigeron	Erigeron leptopetalus Phil.	no	yes	no
Asterales	Asteraceae	Erigeron	Erigeron luxurians (Skottsb.) Solbrig	no	yes	no
Asterales	Asteraceae	Aristeguietia	Eupatorium glechonophyllum Less	no	yes	no
Asterales	Asteraceae	Aristeguietia	Eupatorium salvia (Colla) R.King & H.Rob.	no	yes	no
Asterales	Asteraceae	Flourensia	Flourensia thurifera (Molina) DC.	yes	yes	added
Asterales	Asteraceae	Gochnatia	Gochnatia foliolosa (D. Don) D. Don	yes	yes	added
Asterales	Asteraceae	Grindelia	Grindelia glutinosa (Cav.) Mart.	yes	yes	added
Asterales	Asteraceae	Grindelia	Grindelia tarapacana Phil.	yes	yes	added
Asterales	Asteraceae	Gutierrezia	Gutierrezia espinosae Acevedo	yes	yes	added
Asterales	Asteraceae	Gutierrezia	Gutierrezia gayana (J. Remy) Reiche	yes	yes	added
Asterales	Asteraceae	Gutierrezia	Gutierrezia neaeana (DC.) Sch. Bip. ex S.F. Blake	yes	yes	added
Asterales	Asteraceae	Gutierrezia	Gutierrezia resinosa (Hook. & Arn.) S.F. Blake	yes	yes	added
Asterales	Asteraceae	Gutierrezia	Gutierrezia taltalensis Phil.	yes	yes	added
Asterales	Asteraceae	Guynesomia	Guynesomia scoparia (Phil.) Bonifacino & Sancho	yes	yes	present in Smith & Brown (2018)
Asterales	Asteraceae	Gypothamnium	Gypothamnium pinifolium Phil.	yes	yes	added
Asterales	Asteraceae	Haplopappus	Haplopappus angustifolius (DC.) Reiche	yes	yes	added
Asterales	Asteraceae	Haplopappus	Haplopappus baylahuen J. Remy	yes	yes	added
Asterales	Asteraceae	Haplopappus	Haplopappus bezanillanus (J. Remy) Reiche	yes	yes	added
Asterales	Asteraceae	Haplopappus	Haplopappus cerberoanus (J. Remy) Reiche	yes	yes	added
Asterales	Asteraceae	Haplopappus	Haplopappus chrysanthemifolius (Less.) DC.	yes	yes	added
Asterales	Asteraceae	Haplopappus	Haplopappus coquimbensis (Hook. & Arn.) Klingenb.	yes	yes	added
Asterales	Asteraceae	Haplopappus	Haplopappus decurrens J. Remy	yes	yes	added
Asterales	Asteraceae	Haplopappus	Haplopappus deserticola Phil.	yes	yes	added
Asterales	Asteraceae	Haplopappus	Haplopappus foliosus (Hook. & Arn.) Hook. & Arn.	yes	yes	present in Smith & Brown (2018)
Asterales	Asteraceae	Haplopappus	Haplopappus glutinosus Cass. ex DC.	yes	yes	present in Smith & Brown (2018)
Asterales	Asteraceae	Haplopappus	Haplopappus integerrimus (Hook. & Arn.) H.M. Hall	yes	yes	added
Asterales	Asteraceae	Haplopappus	Haplopappus linifolius (Phil.) Reiche	yes	yes	added
Asterales	Asteraceae	Haplopappus	Haplopappus litoralis Phil.	yes	yes	added
Asterales	Asteraceae	Haplopappus	Haplopappus meyenii Walp.	yes	yes	added
Asterales	Asteraceae	Haplopappus	Haplopappus mucronatus (Hook. & Arn.) Hook. & Arn. ex B.D. Jacks.	yes	yes	added
Asterales	Asteraceae	Haplopappus	Haplopappus multifolius Phil. ex Reiche	yes	yes	added
Asterales	Asteraceae	Haplopappus	Haplopappus ochagavianus Phil.	yes	yes	added
Asterales	Asteraceae	Haplopappus	Haplopappus parvifolius (DC.) Gay	yes	yes	added
Asterales	Asteraceae	Haplopappus	Haplopappus philippii (Kuntze) H.M. Hall	yes	yes	added
Asterales	Asteraceae	Haplopappus	Haplopappus pinea (Phil.) Reiche	yes	yes	added
Asterales	Asteraceae	Haplopappus	Haplopappus pulchellus DC.	yes	yes	added
Asterales	Asteraceae	Haplopappus	Haplopappus pusillus Klingenb.	no	yes	no
Asterales	Asteraceae	Haplopappus	Haplopappus racemiger Klingenb.	yes	yes	added
Asterales	Asteraceae	Haplopappus	Haplopappus remyanus Wedd.	yes	yes	added
Asterales	Asteraceae	Haplopappus	Haplopappus rengifoanus J. Remy	yes	yes	added
Asterales	Asteraceae	Haplopappus	Haplopappus retinervius (Kuntze) Klingenb.	yes	yes	added
Asterales	Asteraceae	Haplopappus	Haplopappus rigidus Phil.	yes	yes	added
Asterales	Asteraceae	Haplopappus	Haplopappus rosulatus H.M. Hall	yes	yes	added
Asterales	Asteraceae	Haplopappus	Haplopappus scrobiculatus (Nees) DC.	yes	yes	added
Asterales	Asteraceae	Haplopappus	Haplopappus stelliger J. Remy	yes	yes	added
Asterales	Asteraceae	Haplopappus	Haplopappus uncinatus Phil.	yes	yes	added
Asterales	Asteraceae	Haplopappus	Haplopappus undulatus Klingenb.	yes	yes	added
Asterales	Asteraceae	Haplopappus	Haplopappus valparadisiacus Klingenb.	yes	yes	added
Asterales	Asteraceae	Haplopappus	Haplopappus velutinus J. Remy	yes	yes	added
Asterales	Asteraceae	Haplopappus	Haplopappus vicuniensis Klingenb.	yes	yes	added
Asterales	Asteraceae	Helogyne	Helogyne apaloidea Nutt.	no	no	no
Asterales	Asteraceae	Helogyne	Helogyne macrogyne (Phil.) B.L. Rob.	no	no	no
Asterales	Asteraceae	Kieslingia	Kieslingia chilensis Faúndez, Saldivia & A.E. Martic.	no	no	no
Asterales	Asteraceae	Leunisia	Leunisia laeta Phil.	no	no	no
Asterales	Asteraceae	Lophopappus	Lophopappus cuneatus R.E. Fr.	yes	yes	added
Asterales	Asteraceae	Lophopappus	Lophopappus foliosus Rusby	yes	yes	added
Asterales	Asteraceae	Lophopappus	Lophopappus tarapacanus (Phil.) Cabrera	yes	yes	added
Asterales	Asteraceae	Mutisia	Mutisia acerosa Less.	yes	yes	added
Asterales	Asteraceae	Mutisia	Mutisia acuminata Ruiz & Pav.	yes	yes	added
Asterales	Asteraceae	Mutisia	Mutisia brachyantha Phil.	yes	yes	added
Asterales	Asteraceae	Mutisia	Mutisia cana Poepp.	yes	yes	added
Asterales	Asteraceae	Mutisia	Mutisia hamata Reiche	yes	yes	added
Asterales	Asteraceae	Mutisia	Mutisia ilicifolia Hook.	yes	yes	added
Asterales	Asteraceae	Mutisia	Mutisia lanigera Wedd.	yes	yes	added
Asterales	Asteraceae	Mutisia	Mutisia latifolia D. Don	yes	yes	added
Asterales	Asteraceae	Mutisia	Mutisia ledifolia Decne. ex Wedd.	yes	yes	added
Asterales	Asteraceae	Mutisia	Mutisia rosea Poepp. ex Less.	yes	yes	added
Asterales	Asteraceae	Mutisia	Mutisia sinuata Cav.	yes	yes	added
Asterales	Asteraceae	Mutisia	Mutisia spectabilis Phil.	yes	yes	added
Asterales	Asteraceae	Mutisia	Mutisia subspinosa Cav.	yes	yes	added
Asterales	Asteraceae	Mutisia	Mutisia subulata Ruiz & Pav.	yes	yes	added
Asterales	Asteraceae	Nardophyllum	Nardophyllum armatum (Wedd.) Reiche	yes	yes	added
Asterales	Asteraceae	Nardophyllum	Nardophyllum chiliotrichoides (J.Remy) A.Gray	yes	yes	present in Smith & Brown (2018)
Asterales	Asteraceae	Nardophyllum	Nardophyllum lanatum (Meyen) Cabrera	yes	yes	added
Asterales	Asteraceae	Nassauvia	Nassauvia axillaris (Lag. ex Lindl.) D. Don	yes	yes	present in Smith & Brown (2018)
Asterales	Asteraceae	Ophryosporus	Ophryosporus anomalus R.M. King & H. Rob.	yes	yes	added
Asterales	Asteraceae	Ophryosporus	Ophryosporus floribundus (DC.) R.M. King & H. Rob.	yes	yes	added
Asterales	Asteraceae	Ophryosporus	Ophryosporus heptanthus (Sch.Bip. ex Wedd.) R.King & H.Rob.	yes	yes	added
Asterales	Asteraceae	Ophryosporus	Ophryosporus hoppii (B.L. Rob.) R.M. King & H. Rob.	yes	yes	added
Asterales	Asteraceae	Ophryosporus	Ophryosporus johnstonii B.L. Rob.	yes	yes	added
Asterales	Asteraceae	Ophryosporus	Ophryosporus paradoxus (Hook. & Arn.) Benth. & Hook. ex B.D. Jacks.	yes	yes	added
Asterales	Asteraceae	Ophryosporus	Ophryosporus pinifolius (Phil.) R.M. King & H. Rob.	yes	yes	added
Asterales	Asteraceae	Ophryosporus	Ophryosporus triangularis Meyen	yes	yes	added
Asterales	Asteraceae	Oxyphyllum	Oxyphyllum ulicinum Phil.	yes	yes	present in Smith & Brown (2018)
Asterales	Asteraceae	Parastrephia	Parastrephia lepidophylla (Wedd.) Cabrera	yes	yes	added
Asterales	Asteraceae	Parastrephia	Parastrephia lucida (Meyen) Cabrera	yes	yes	added
Asterales	Asteraceae	Parastrephia	Parastrephia quadrangularis (Meyen) Cabrera	yes	yes	added
Asterales	Asteraceae	Parastrephia	Parastrephia teretiuscula (Kuntze) Cabrera	yes	yes	added
Asterales	Asteraceae	Plazia	Plazia cheiranthifolia (J. Remy) Wedd.	yes	yes	present in Smith & Brown (2018)
Asterales	Asteraceae	Plazia	Plazia daphnoides Wedd.	yes	yes	added
Asterales	Asteraceae	Plectocephalus	Plectocephalus cachinalensis (Phil.) N.Garcia & Susanna	yes	yes	added
Asterales	Asteraceae	Plectocephalus	Plectocephalus chilensis G.Don ex Loud.	yes	yes	added
Asterales	Asteraceae	Plectocephalus	Plectocephalus floccosus (Hook. & Arn.) N.Garcia & Susanna	yes	yes	added
Asterales	Asteraceae	Pleocarphus	Pleocarphus revolutus D. Don	no	no	no
Asterales	Asteraceae	Pluchea	Pluchea chingoyo (Kunth) DC.	yes	yes	added
Asterales	Asteraceae	Podanthus	Podanthus mitiqui Lindl.	no	no	no
Asterales	Asteraceae	Podanthus	Podanthus ovatifolius Lag.	no	no	no
Asterales	Asteraceae	Polyachyrus	Polyachyrus carduoides Phil.	no	no	no
Asterales	Asteraceae	Polyachyrus	Polyachyrus cinereus Ricardi & Weldt	no	no	no
Asterales	Asteraceae	Polyachyrus	Polyachyrus fuscus (Meyen) Walp.	no	no	no
Asterales	Asteraceae	Polyachyrus	Polyachyrus gayi J. Remy	no	no	no
Asterales	Asteraceae	Polyachyrus	Polyachyrus poeppigii Kuntze ex Less.	no	no	no
Asterales	Asteraceae	Polyachyrus	Polyachyrus sphaerocephalus D. Don	no	no	no
Asterales	Asteraceae	Proustia	Proustia cuneifolia D. Don	yes	yes	present in Smith & Brown (2018)
Asterales	Asteraceae	Proustia	Proustia pyrifolia DC.	yes	yes	added
Asterales	Asteraceae	Pseudobaccharis	Pseudobaccharis spartioides (Hook. & Arn.) Cabrera	no	no	no
Asterales	Asteraceae	Senecio	Senecio adenophyllus Meyen & Walp.	yes	yes	added
Asterales	Asteraceae	Senecio	Senecio alcicornis Hook. & Arn.	yes	yes	added
Asterales	Asteraceae	Senecio	Senecio almeidae Phil.	yes	yes	added
Asterales	Asteraceae	Senecio	Senecio anthemidiphyllus J. Remy	yes	yes	added
Asterales	Asteraceae	Senecio	Senecio antofagastanus Cabrera	yes	yes	added
Asterales	Asteraceae	Senecio	Senecio aristianus J. Remy	yes	yes	added
Asterales	Asteraceae	Senecio	Senecio arleguianus J. Remy	yes	yes	added
Asterales	Asteraceae	Senecio	Senecio atacamensis Phil.	yes	yes	added
Asterales	Asteraceae	Senecio	Senecio bahioides Hook. & Arn.	yes	yes	present in Smith & Brown (2018)
Asterales	Asteraceae	Senecio	Senecio balsamicus Phil.	yes	yes	added
Asterales	Asteraceae	Senecio	Senecio behnii Ricardi & Martic.	yes	yes	added
Asterales	Asteraceae	Senecio	Senecio benaventianus J. Remy	yes	yes	added
Asterales	Asteraceae	Senecio	Senecio brachylobus Phil.	yes	yes	added
Asterales	Asteraceae	Senecio	Senecio bridgesii Hook. & Arn.	yes	yes	added
Asterales	Asteraceae	Senecio	Senecio brunonianus Hook. & Arn.	yes	yes	added
Asterales	Asteraceae	Senecio	Senecio cachinalensis Phil.	yes	yes	added
Asterales	Asteraceae	Senecio	Senecio cerberoanus J. Remy	yes	yes	added
Asterales	Asteraceae	Senecio	Senecio chamomillifolius Phil.	yes	yes	added
Asterales	Asteraceae	Senecio	Senecio chañaralensis Phil.	yes	yes	added
Asterales	Asteraceae	Senecio	Senecio chrysolepis Phil.	yes	yes	added
Asterales	Asteraceae	Senecio	Senecio clarioneifolius J. Remy	yes	yes	added
Asterales	Asteraceae	Senecio	Senecio coquimbensis Phil.	yes	yes	added
Asterales	Asteraceae	Senecio	Senecio coronopodiphyllus J. Remy	yes	yes	added
Asterales	Asteraceae	Senecio	Senecio coscayanus Ricardi & Martic.	yes	yes	added
Asterales	Asteraceae	Senecio	Senecio crepidioides Phil.	yes	yes	added
Asterales	Asteraceae	Senecio	Senecio crithmoides Hook. & Arn.	yes	yes	added
Asterales	Asteraceae	Senecio	Senecio ctenophyllus Phil.	yes	yes	present in Smith & Brown (2018)
Asterales	Asteraceae	Senecio	Senecio dichotomus Phil.	yes	yes	added
Asterales	Asteraceae	Senecio	Senecio donianus Hook. & Arn.	yes	yes	present in Smith & Brown (2018)
Asterales	Asteraceae	Senecio	Senecio dryophyllus Meyen & Walp.	yes	yes	added
Asterales	Asteraceae	Senecio	Senecio eriophyton J. Remy	yes	yes	added
Asterales	Asteraceae	Senecio	Senecio eruciformis J. Remy	yes	yes	added
Asterales	Asteraceae	Senecio	Senecio farinifer Hook. & Arn.	yes	yes	present in Smith & Brown (2018)
Asterales	Asteraceae	Senecio	Senecio francisci Phil.	yes	yes	added
Asterales	Asteraceae	Senecio	Senecio garaventai Cabrera	yes	yes	added
Asterales	Asteraceae	Senecio	Senecio glaber Less.	yes	yes	added
Asterales	Asteraceae	Senecio	Senecio glabratus Hook. & Arn.	yes	yes	added
Asterales	Asteraceae	Senecio	Senecio haenkei DC.	yes	yes	added
Asterales	Asteraceae	Senecio	Senecio hakeifolius Bertero ex DC.	yes	yes	added
Asterales	Asteraceae	Senecio	Senecio hickenii Hauman	yes	yes	added
Asterales	Asteraceae	Senecio	Senecio hirsutulus Phil.	yes	yes	added
Asterales	Asteraceae	Senecio	Senecio hirtus Cabrera	yes	yes	added
Asterales	Asteraceae	Senecio	Senecio illapelinus Phil.	yes	yes	added
Asterales	Asteraceae	Senecio	Senecio illinitus Phil.	yes	yes	added
Asterales	Asteraceae	Senecio	Senecio isernii Phil.	yes	yes	added
Asterales	Asteraceae	Senecio	Senecio jilesii Cabrera	yes	yes	added
Asterales	Asteraceae	Senecio	Senecio johnstonianus Cabrera	yes	yes	added
Asterales	Asteraceae	Senecio	Senecio jorquerae Phil.	yes	yes	added
Asterales	Asteraceae	Senecio	Senecio jungei Phil.	yes	yes	added
Asterales	Asteraceae	Senecio	Senecio leptocaulos Phil.	yes	yes	added
Asterales	Asteraceae	Senecio	Senecio leucus Phil.	yes	yes	added
Asterales	Asteraceae	Senecio	Senecio looseri Cabrera	yes	yes	added
Asterales	Asteraceae	Senecio	Senecio lorentziella Hicken	yes	yes	added
Asterales	Asteraceae	Senecio	Senecio luridus Phil.	yes	yes	added
Asterales	Asteraceae	Senecio	Senecio madariagae Phil.	yes	yes	added
Asterales	Asteraceae	Senecio	Senecio microphyllus Phil.	yes	yes	added
Asterales	Asteraceae	Senecio	Senecio micropifolius DC.	yes	yes	added
Asterales	Asteraceae	Senecio	Senecio microtis Phil.	yes	yes	added
Asterales	Asteraceae	Senecio	Senecio minutifolius Phil.	yes	yes	added
Asterales	Asteraceae	Senecio	Senecio monttianus J. Remy	yes	yes	added
Asterales	Asteraceae	Senecio	Senecio munnozii Cabrera	yes	yes	added
Asterales	Asteraceae	Senecio	Senecio murinus Phil.	yes	yes	added
Asterales	Asteraceae	Senecio	Senecio murorum J. Remy	yes	yes	added
Asterales	Asteraceae	Senecio	Senecio myriophyllus Phil.	yes	yes	added
Asterales	Asteraceae	Senecio	Senecio nutans Sch. Bip.	yes	yes	added
Asterales	Asteraceae	Senecio	Senecio oreinus Cabrera	yes	yes	added
Asterales	Asteraceae	Senecio	Senecio oreophyton J. Remy	yes	yes	present in Smith & Brown (2018)
Asterales	Asteraceae	Senecio	Senecio pappii Ricardi & Martic.	yes	yes	added
Asterales	Asteraceae	Senecio	Senecio paucidentatus DC.	yes	yes	added
Asterales	Asteraceae	Senecio	Senecio peripotamus C. Jeffrey	yes	yes	added
Asterales	Asteraceae	Senecio	Senecio philippicus Regel & Körn.	yes	yes	added
Asterales	Asteraceae	Senecio	Senecio phylloleptus Cuatrec.	yes	yes	added
Asterales	Asteraceae	Senecio	Senecio pissisi Phil.	yes	yes	added
Asterales	Asteraceae	Senecio	Senecio planiflorus Kunze ex Cabrera	yes	yes	added
Asterales	Asteraceae	Senecio	Senecio polygaloides Phil.	yes	yes	present in Smith & Brown (2018)
Asterales	Asteraceae	Senecio	Senecio portulacoides J. Remy	yes	yes	added
Asterales	Asteraceae	Senecio	Senecio proteus J. Remy	yes	yes	added
Asterales	Asteraceae	Senecio	Senecio pseudalmeidae Cabrera	yes	yes	added
Asterales	Asteraceae	Senecio	Senecio pubescens Phil.	yes	yes	added
Asterales	Asteraceae	Senecio	Senecio puchii Phil.	yes	yes	added
Asterales	Asteraceae	Senecio	Senecio rahmeri Phil.	yes	yes	added
Asterales	Asteraceae	Senecio	Senecio reicheanus Cabrera	yes	yes	added
Asterales	Asteraceae	Senecio	Senecio ricardii Martic. & Quezada	yes	yes	added
Asterales	Asteraceae	Senecio	Senecio santelicis Phil.	yes	yes	added
Asterales	Asteraceae	Senecio	Senecio saxicola Wedd.	yes	yes	added
Asterales	Asteraceae	Senecio	Senecio sinuatilobus DC.	yes	yes	present in Smith & Brown (2018)
Asterales	Asteraceae	Senecio	Senecio socompae Cabrera	yes	yes	added
Asterales	Asteraceae	Senecio	Senecio spinosus DC.	yes	yes	added
Asterales	Asteraceae	Senecio	Senecio subulatus D. Don ex Hook. & Arn.	yes	yes	added
Asterales	Asteraceae	Senecio	Senecio sundtii Phil.	yes	yes	added
Asterales	Asteraceae	Senecio	Senecio tacorensis Cabrera	yes	yes	added
Asterales	Asteraceae	Senecio	Senecio tinctolobus I.M. Johnst.	yes	yes	added
Asterales	Asteraceae	Senecio	Senecio trifurcifolius Hieron.	yes	yes	added
Asterales	Asteraceae	Senecio	Senecio tripinnatifidus Reiche	yes	yes	added
Asterales	Asteraceae	Senecio	Senecio viridis Phil.	yes	yes	added
Asterales	Asteraceae	Senecio	Senecio viscosissimus Colla	yes	yes	added
Asterales	Asteraceae	Senecio	Senecio volckmannii Phil.	yes	yes	added
Asterales	Asteraceae	Senecio	Senecio xerophilus Phil.	yes	yes	added
Asterales	Asteraceae	Senecio	Senecio zapahuirensis Martic. & Quezada	yes	yes	added
Asterales	Asteraceae	Spinoliva	Spinoliva ilicifolia (Hook. & Arn.)	yes	yes	added
Asterales	Asteraceae	Stevia	Stevia philippiana Hieron.	yes	yes	added
Asterales	Asteraceae	Tessaria	Tessaria absinthioides (Hook. & Arn.) DC.	no	no	no
Asterales	Asteraceae	Trixis	Trixis cacalioides (Kunth) D. Don	yes	yes	added
Asterales	Asteraceae	Werneria	Werneria lycopodioides	yes	yes	added
Asterales	Asteraceae	Werneria	Werneria spathulata Wedd.	yes	yes	added
Asterales	Asteraceae	Xenophyllum	Xenophyllum ciliolatum (A. Gray) V.A. Funk	no	no	no
Asterales	Asteraceae	Xenophyllum	Xenophyllum incisum (Phil.) V.A. Funk	yes	yes	added
Asterales	Asteraceae	Xenophyllum	Xenophyllum juniperinum (Hieron.) J. Calvo	no	no	no
Asterales	Asteraceae	Xenophyllum	Xenophyllum poposum (Phil.) V.A. Funk	no	no	no
Asterales	Asteraceae	Xenophyllum	Xenophyllum pseudodigitatum (Rockh.) V.A. Funk	no	no	no
Asterales	Asteraceae	Xenophyllum	Xenophyllum weddellii (Phil.) V.A. Funk	no	no	no
Campanulales	Campanulaceae	Lobelia	Lobelia excelsa Bonpl.	yes	yes	present in Smith & Brown (2018)
Campanulales	Campanulaceae	Lobelia	Lobelia polyphylla Hook. & Arn.	yes	yes	present in Smith & Brown (2018)
Capparales	Brassicaceae	Mathewsia	Mathewsia auriculata Phil.	yes	yes	added
Capparales	Brassicaceae	Mathewsia	Mathewsia incana Phil.	yes	yes	added
Capparales	Brassicaceae	Menonvillea	Menonvillea rollinsii Al-Shehbaz & Martic.	yes	yes	present in Smith & Brown (2018)
Caryophyllales	Caryophyllaceae	Agustea	Agustea coquimbensis (Gereau & Martic.) Jamonico	no	no	no
Caryophyllales	Phytolaccaceae	Anisomeria	Anisomeria littoralis (Poepp. & Endl.) Moq.	no	no	no
Caryophyllales	Chenopodiaceae	Atriplex	Atriplex atacamensis Phil.	yes	yes	added
Caryophyllales	Chenopodiaceae	Atriplex	Atriplex chizae Rosas	yes	yes	added
Caryophyllales	Chenopodiaceae	Atriplex	Atriplex clivicola I.M. Johnst.	yes	yes	added
Caryophyllales	Chenopodiaceae	Atriplex	Atriplex coquimbana Phil.	yes	yes	added
Caryophyllales	Chenopodiaceae	Atriplex	Atriplex costellata Phil.	yes	yes	added
Caryophyllales	Chenopodiaceae	Atriplex	Atriplex deserticola Phil.	yes	yes	present in Smith & Brown (2018)
Caryophyllales	Chenopodiaceae	Atriplex	Atriplex glaucescens Phil.	yes	yes	added
Caryophyllales	Chenopodiaceae	Atriplex	Atriplex hystrix Phil.	yes	yes	added
Caryophyllales	Chenopodiaceae	Atriplex	Atriplex imbricata (Moq.) D. Dietr.	yes	yes	present in Smith & Brown (2018)
Caryophyllales	Chenopodiaceae	Atriplex	Atriplex madariagae Phil.	yes	yes	added
Caryophyllales	Chenopodiaceae	Atriplex	Atriplex nummularia Lindl	no	yes	no
Caryophyllales	Chenopodiaceae	Atriplex	Atriplex repanda Phil.	yes	yes	added
Caryophyllales	Chenopodiaceae	Atriplex	Atriplex taltalensis I.M. Johnst.	yes	yes	added
Caryophyllales	Chenopodiaceae	Atriplex	Atriplex vallenarensis Rosas	yes	yes	added
Caryophyllales	Cactaceae	Browningia	Browningia candelaris (Meyen) Britton & Rose	yes	yes	present in Smith & Brown (2018)
Caryophyllales	Polygonaceae	Chorizanthe	Chorizanthe dasyantha Phil.	no	yes	no
Caryophyllales	Polygonaceae	Chorizanthe	Chorizanthe deserticola Phil.	no	yes	no
Caryophyllales	Polygonaceae	Chorizanthe	Chorizanthe flavescens Phil.	no	yes	no
Caryophyllales	Polygonaceae	Chorizanthe	Chorizanthe frankenioides J. Remy	no	yes	no
Caryophyllales	Polygonaceae	Chorizanthe	Chorizanthe glabrescens Benth.	no	yes	no
Caryophyllales	Polygonaceae	Chorizanthe	Chorizanthe kingii Phil.	no	yes	no
Caryophyllales	Polygonaceae	Chorizanthe	Chorizanthe paniculata Benth.	no	yes	no
Caryophyllales	Polygonaceae	Chorizanthe	Chorizanthe peduncularis Benth.	no	yes	no
Caryophyllales	Polygonaceae	Chorizanthe	Chorizanthe vaginata Benth.	no	yes	no
Caryophyllales	Polygonaceae	Chorizanthe	Chorizanthe virgata Benth.	no	yes	no
Caryophyllales	Polygonaceae	Chorizanthe	Chorizanthe viridis Phil.	no	yes	no
Caryophyllales	Cactaceae	Copiapoa	Copiapoa ahremephiana N.P. Taylor & G.J. Charles	yes	yes	added
Caryophyllales	Cactaceae	Copiapoa	Copiapoa angustiflora Helmut Walter,	yes	yes	added
Caryophyllales	Cactaceae	Copiapoa	Copiapoa aphanes Mächler & Helmut Walter	yes	yes	added
Caryophyllales	Cactaceae	Copiapoa	Copiapoa armata F.Ritter	no	yes	no
Caryophyllales	Cactaceae	Copiapoa	Copiapoa atacamensis Middled.	yes	yes	added
Caryophyllales	Cactaceae	Copiapoa	Copiapoa boliviana (Pfeiff.) F. Ritter	yes	yes	added
Caryophyllales	Cactaceae	Copiapoa	Copiapoa calderana F. Ritter	yes	yes	added
Caryophyllales	Cactaceae	Copiapoa	Copiapoa cinerascens (Salm-Dyck) Britton & Rose	yes	yes	added
Caryophyllales	Cactaceae	Copiapoa	Copiapoa cinerea (Phil.) Britton & Rose	yes	yes	added
Caryophyllales	Cactaceae	Copiapoa	Copiapoa coquimbana (Rümpler) Britton & Rose	yes	yes	present in Smith & Brown (2018)
Caryophyllales	Cactaceae	Copiapoa	Copiapoa dealbata F. Ritter	yes	yes	added
Caryophyllales	Cactaceae	Copiapoa	Copiapoa decorticans N.P. Taylor & G.J. Charles	yes	yes	added
Caryophyllales	Cactaceae	Copiapoa	Copiapoa echinata F.Ritter	yes	yes	added
Caryophyllales	Cactaceae	Copiapoa	Copiapoa echinoides (Lem. ex Salm-Dyck) Britton & Rose	yes	yes	present in Smith & Brown (2018)
Caryophyllales	Cactaceae	Copiapoa	Copiapoa esmeraldana F.Ritter	yes	yes	added
Caryophyllales	Cactaceae	Copiapoa	Copiapoa fiedleriana (K.Schum.)	yes	yes	added
Caryophyllales	Cactaceae	Copiapoa	Copiapoa gigantea Backeb.	no	yes	no
Caryophyllales	Cactaceae	Copiapoa	Copiapoa grandiflora F. Ritter	yes	yes	added
Caryophyllales	Cactaceae	Copiapoa	Copiapoa humilis (Phil.) Hutchison	yes	yes	added
Caryophyllales	Cactaceae	Copiapoa	Copiapoa hypogaea F. Ritter	yes	yes	present in Smith & Brown (2018)
Caryophyllales	Cactaceae	Copiapoa	Copiapoa krainziana F. Ritter	yes	yes	added
Caryophyllales	Cactaceae	Copiapoa	Copiapoa laui (Diers) G.J.Charles	yes	yes	added
Caryophyllales	Cactaceae	Copiapoa	Copiapoa leonensis I.Schaub & Keim	yes	yes	added
Caryophyllales	Cactaceae	Copiapoa	Copiapoa longispina F.Ritter	yes	yes	added
Caryophyllales	Cactaceae	Copiapoa	Copiapoa longistaminea F. Ritter	yes	yes	added
Caryophyllales	Cactaceae	Copiapoa	Copiapoa marginata (Salm-Dyck) Britton & Rose var. bridgesii (Pfeiff.) A.E. Hoffm.	yes	yes	added
Caryophyllales	Cactaceae	Copiapoa	Copiapoa megarhiza Britton & Rose	yes	yes	added
Caryophyllales	Cactaceae	Copiapoa	Copiapoa mollicula (Salm-Dyck) Britton & Rose	yes	yes	added
Caryophyllales	Cactaceae	Copiapoa	Copiapoa montana Ritter	yes	yes	added
Caryophyllales	Cactaceae	Copiapoa	Copiapoa parvula Mächler & Helmut Walter	yes	yes	added
Caryophyllales	Cactaceae	Copiapoa	Copiapoa rupestris Ritter	yes	yes	added
Caryophyllales	Cactaceae	Copiapoa	Copiapoa serpentisulcata F. Ritter	yes	yes	added
Caryophyllales	Cactaceae	Copiapoa	Copiapoa solaris (F. Ritter) F. Ritter	yes	yes	present in Smith & Brown (2018)
Caryophyllales	Cactaceae	Copiapoa	Copiapoa taltalensis (Werderm.)Looser	yes	yes	added
Caryophyllales	Cactaceae	Corryocactus	Corryocactus brevistylus (K. Schum. ex Vaupel) Britton & Rose	no	yes	no
Caryophyllales	Cactaceae	Cumulopuntia	Cumulopuntia boliviana subsp. ignescens	yes	yes	added
Caryophyllales	Cactaceae	Cumulopuntia	Cumulopuntia dactylifera (Vaupel) E.F. Anderson	yes	yes	added
Caryophyllales	Cactaceae	Cumulopuntia	Cumulopuntia sphaerica (C.F. Först.) E.F. Anderson	yes	yes	added
Caryophyllales	Cactaceae	Echinopsis	Echinopsis atacamensis (Phil.) Friedrich & G.D. Rowley	yes	yes	added
Caryophyllales	Cactaceae	Echinopsis	Echinopsis chiloensis (Colla) Friedrich & G.D. Rowley	yes	yes	present in Smith & Brown (2018)
Caryophyllales	Cactaceae	Echinopsis	Echinopsis coquimbana (Molina) Friedrich & G.D. Rowley	yes	yes	added
Caryophyllales	Cactaceae	Echinopsis	Echinopsis deserticola (Werderm.) Friedrich & G.D. Rowley	yes	yes	added
Caryophyllales	Cactaceae	Echinopsis	Echinopsis ferox (Britton & Rose) Backeb.	yes	yes	added
Caryophyllales	Cactaceae	Echinopsis	Echinopsis formosa (Pfeiff.) Jacobi ex Salm-Dyck	yes	yes	added
Caryophyllales	Cactaceae	Echinopsis	Echinopsis glauca (F. Ritter) Friedrich & G.D. Rowley fma. pendens (F. Ritter) Friedrich & G.D. Rowley	no	yes	no
Caryophyllales	Cactaceae	Echinopsis	Echinopsis litotalis	yes	yes	added
Caryophyllales	Cactaceae	Echinopsis	Echinopsis sckttsbergii	yes	yes	added
Caryophyllales	Cactaceae	Eriosyce	Eriosyce atroviridis	yes	yes	added
Caryophyllales	Cactaceae	Eriosyce	Eriosyce aurata (Pfeiff.) Backeb.	yes	yes	present in Smith & Brown (2018)
Caryophyllales	Cactaceae	Eriosyce	Eriosyce caligophila R.Pinto	yes	yes	added
Caryophyllales	Cactaceae	Eriosyce	Eriosyce chilensis (Hildm. ex K. Schum.) Katt. var. albidiflorus (F. Ritter) Katt.	yes	yes	added
Caryophyllales	Cactaceae	Eriosyce	Eriosyce confinis (F. Ritter) Katt.	yes	yes	added
Caryophyllales	Cactaceae	Eriosyce	Eriosyce crispa (F. Ritter) Katt.	yes	yes	added
Caryophyllales	Cactaceae	Eriosyce	Eriosyce curvispina (Bertero ex Colla) Katt.	yes	yes	added
Caryophyllales	Cactaceae	Eriosyce	Eriosyce duripulpa (F.Ritter)	yes	yes	added
Caryophyllales	Cactaceae	Eriosyce	Eriosyce elquiensis	yes	yes	added
Caryophyllales	Cactaceae	Eriosyce	Eriosyce eriosyzoides (F. Ritter) Ferryman	yes	yes	added
Caryophyllales	Cactaceae	Eriosyce	Eriosyce esmeraldana (F. Ritter) Katt.	yes	yes	added
Caryophyllales	Cactaceae	Eriosyce	Eriosyce fankhauseri (F.Ritter) P.C.Guerrero & Helmut Walter	yes	yes	added
Caryophyllales	Cactaceae	Eriosyce	Eriosyce fulva	yes	yes	added
Caryophyllales	Cactaceae	Eriosyce	Eriosyce glabrescens (F.Ritter)	yes	yes	added
Caryophyllales	Cactaceae	Eriosyce	Eriosyce heinrichiana (Backeb.) Katt.	yes	yes	added
Caryophyllales	Cactaceae	Eriosyce	Eriosyce iquiquensis (F. Ritter) Ferryman	yes	yes	added
Caryophyllales	Cactaceae	Eriosyce	Eriosyce islayensis (C.F. Först.) Katt.	yes	yes	present in Smith & Brown (2018)
Caryophyllales	Cactaceae	Eriosyce	Eriosyce laui Luthy	yes	yes	added
Caryophyllales	Cactaceae	Eriosyce	Eriosyce limariensis (F.Ritter)	yes	yes	added
Caryophyllales	Cactaceae	Eriosyce	Eriosyce litoralis	yes	yes	added
Caryophyllales	Cactaceae	Eriosyce	Eriosyce malleolata	yes	yes	added
Caryophyllales	Cactaceae	Eriosyce	Eriosyce napina (Phil.) Katt.	yes	yes	present in Smith & Brown (2018)
Caryophyllales	Cactaceae	Eriosyce	Eriosyce nigrihorrida	yes	yes	added
Caryophyllales	Cactaceae	Eriosyce	Eriosyce occulta Katt.	yes	yes	added
Caryophyllales	Cactaceae	Eriosyce	Eriosyce odieri (Lem. ex Salm-Dyck) Katt.	yes	yes	added
Caryophyllales	Cactaceae	Eriosyce	Eriosyce paucicostata (F. Ritter) Ferryman	yes	yes	added
Caryophyllales	Cactaceae	Eriosyce	Eriosyce recondita (F. Ritter) Katt.	yes	yes	added
Caryophyllales	Cactaceae	Eriosyce	Eriosyce riparia (Mächler & Helmut Walter)	yes	yes	added
Caryophyllales	Cactaceae	Eriosyce	Eriosyce rodentiophila F. Ritter	yes	yes	added
Caryophyllales	Cactaceae	Eriosyce	Eriosyce senilis (Backeb.) Katt.	yes	yes	added
Caryophyllales	Cactaceae	Eriosyce	Eriosyce simulans (F. Ritter) Katt.	yes	yes	added
Caryophyllales	Cactaceae	Eriosyce	Eriosyce sociabilis (F. Ritter) Katt.	yes	yes	added
Caryophyllales	Cactaceae	Eriosyce	Eriosyce spectabilis Katt. & al.	yes	yes	added
Caryophyllales	Cactaceae	Eriosyce	Eriosyce spinosior (F.Ritter) P.C.Guerrero & Helmut Walter	yes	yes	added
Caryophyllales	Cactaceae	Eriosyce	Eriosyce subgibbosa (Haw.) Katt.	yes	yes	present in Smith & Brown (2018)
Caryophyllales	Cactaceae	Eriosyce	Eriosyce taltalensis (Hutchison) Katt.	yes	yes	added
Caryophyllales	Cactaceae	Eriosyce	Eriosyce villosa (Monv.) Katt.	yes	yes	added
Caryophyllales	Cactaceae	Eriosyce	Eriosyce aerocarpa (F.Ritter) Katt	yes	yes	added
Caryophyllales	Cactaceae	Eriosyce	Eriosyce kunzei (C.F.Först.)	yes	yes	added
Caryophyllales	Cactaceae	Eulychnia	Eulychnia acida Phil.	yes	yes	added
Caryophyllales	Cactaceae	Eulychnia	Eulychnia breviflora Phil.	yes	yes	present in Smith & Brown (2018)
Caryophyllales	Cactaceae	Eulychnia	Eulychnia castanea Phil.	yes	yes	added
Caryophyllales	Cactaceae	Eulychnia	Eulychnia chorosensis	yes	yes	added
Caryophyllales	Cactaceae	Eulychnia	Eulychnia iquiquensis (K. Schum.) Britton & Rose	yes	yes	present in Smith & Brown (2018)
Caryophyllales	Cactaceae	Eulychnia	Eulychnia taltalensis	yes	yes	added
Caryophyllales	Cactaceae	Eulychnia	Eulychnia vallenarensis P.C. Guerrero & Helmut Walter, sp. nov.	yes	yes	added
Caryophyllales	Cactaceae	Eulychnia	Eulychnia saint-pieana	yes	yes	added
Caryophyllales	Cactaceae	Haageocereus	Haageocereus chilensis F.Ritter	no	no	no
Caryophyllales	Cactaceae	Haageocereus	Haageocereus decumbens (Vaupel) Backeb	no	no	no
Caryophyllales	Polygonaceae	Lastarriaea	Lastarriaea chilensis J. Remy	no	no	no
Caryophyllales	Cactaceae	Maihueniopsis	Maihueniopsis archiconoidea F. Ritter	yes	yes	added
Caryophyllales	Cactaceae	Maihueniopsis	Maihueniopsis atacamensis (Phil.) F.Ritter	yes	yes	present in Smith & Brown (2018)
Caryophyllales	Cactaceae	Maihueniopsis	Maihueniopsis camachoi (Espinosa) F.Ritter,1980	yes	yes	added
Caryophyllales	Cactaceae	Maihueniopsis	Maihueniopsis colorea (F.Ritter) F.Ritter	yes	yes	added
Caryophyllales	Cactaceae	Maihueniopsis	Maihueniopsis crassispina F.Ritter	yes	yes	added
Caryophyllales	Cactaceae	Maihueniopsis	Maihueniopsis glomerata (Haw.) R. Kiesling	yes	yes	added
Caryophyllales	Cactaceae	Maihueniopsis	Maihueniopsis grandiflora F. Ritter	yes	yes	added
Caryophyllales	Cactaceae	Maihueniopsis	Maihueniopsis nigrispina	yes	yes	added
Caryophyllales	Cactaceae	Maihueniopsis	Maihueniopsis ovata (Pfeiff.) F. Ritter	yes	yes	added
Caryophyllales	Cactaceae	Maihueniopsis	Maihueniopsis rahmeri (Phil.) F.Ritter	yes	yes	added
Caryophyllales	Cactaceae	Maihueniopsis	Maihueniopsis wagenknechtii	yes	yes	added
Caryophyllales	Cactaceae	Miqueliopuntia	Miqueliopuntia miquelii (Monv.) F. Ritter	yes	yes	added
Caryophyllales	Polygonaceae	Muehlenbeckia	Muehlenbeckia fruticulosa (Walp.) Standl.	no	yes	no
Caryophyllales	Polygonaceae	Muehlenbeckia	Muehlenbeckia hastulata (Sm.) I.M. Johnst. var. hastulata	no	yes	no
Caryophyllales	Cactaceae	Neowerdermannia	Neowerdermannia chilensis Backeb.	yes	yes	added
Caryophyllales	Cactaceae	Oreocereus	Oreocereus hempelianus (Gürke) D.R. Hunt	yes	yes	added
Caryophyllales	Cactaceae	Oreocereus	Oreocereus leucotrichus (Phil.) Wagenkn. ex F. Ritter	yes	yes	added
Caryophyllales	Cactaceae	Oreocereus	Oreocereus variicolor Backeb.	yes	yes	added
Caryophyllales	Caryophyllaceae	Paronychia	Paronychia microphylla Phil.	yes	yes	added
Caryophyllales	Caryophyllaceae	Polycarpon	Polycarpon moreiranum Muñoz-Schick	yes	yes	added
Caryophyllales	Polygonaceae	Polygonum	Polygonum sanguinaria J. Remy	no	no	no
Caryophyllales	Chenopodiaceae	Sarcocornia	Sarcocornia andina (Phil.) Freitag, M.A. Alonso & M.B. Crespo	yes	yes	added
Caryophyllales	Chenopodiaceae	Sarcocornia	Sarcocornia neei (Lag.) M.A. Alonso & M.B. Crespo	yes	yes	added
Caryophyllales	Caryophyllaceae	Spergularia	Spergularia arbuscula (Gay) I.M. Johnst.	yes	yes	present in Smith & Brown (2018)
Caryophyllales	Chenopodiaceae	Suaeda	Suaeda foliosa Moq.	no	yes	no
Caryophyllales	Chenopodiaceae	Suaeda	Suaeda multiflora Phil.	no	yes	no
Caryophyllales	Cactaceae	Tephrocactus	Tephrocactus nigrispinus (K.Schumann)	no	no	no
Caryophyllales	Aizoaceae	Tetragonia	Tetragonia angustifolia Barnéoud	yes	yes	added
Caryophyllales	Aizoaceae	Tetragonia	Tetragonia maritima Barnéoud	yes	yes	added
Celastrales	Aextoxicaceae	Aextoxicon	Aextoxicon punctatum Ruiz & Pav.	yes	yes	present in Smith & Brown (2018)
Celastrales	Cardiopteridaceae	Citronella	Citronella mucronata (Ruiz & Pav.) D. Don	no	no	no
Celastrales	Celastraceae	Maytenus	Maytenus boaria Molina	yes	yes	present in Smith & Brown (2018)
Cornales	Loasaceae	Caiophora	Caiophora chuquitensis (Meyen) Urb. & Gilg	yes	yes	present in Smith & Brown (2018)
Cornales	Loasaceae	Caiophora	Caiophora deserticola Weigend & M. Ackermann	yes	yes	added
Cornales	Loasaceae	Huidobria	Huidobria chilensis Gay	yes	yes	present in Smith & Brown (2018)
Cornales	Loasaceae	Huidobria	Huidobria fruticosa Phil.	yes	yes	present in Smith & Brown (2018)
Cornales	Loasaceae	Loasa	Loasa pallida Gillies ex Arn.	yes	yes	present in Smith & Brown (2018)
Cornales	Loasaceae	Mentzelia	Mentzelia scabra Kunth subsp. atacamensis (Urb. & Gilg) Weigend	yes	yes	present in Smith & Brown (2018)
Dipsacales	Valerianaceae	Valeriana	Valeriana senecioides Phil.	no	yes	no
Dipsacales	Valerianaceae	Valeriana	Valeriana stricta Clos	no	yes	no
Ebenales	Sapotaceae	Pouteria	Pouteria splendens (A. DC.) Kuntze	no	yes	no
Ephedrales	Ephedraceae	Ephedra	Ephedra americana Humb. & Bonpl. ex Willd.	yes	yes	added
Ephedrales	Ephedraceae	Ephedra	Ephedra chilensis C. Presl	yes	yes	present in Smith & Brown (2018)
Ephedrales	Ephedraceae	Ephedra	Ephedra gracilis Phil. ex Stapf	yes	yes	added
Ephedrales	Ephedraceae	Ephedra	Ephedra multiflora Phil. ex Stapf	yes	yes	added
Ericales	Ericaceae	Gaultheria	Gaultheria insana (Molina) D.J. Middleton	yes	yes	present in Smith & Brown (2018)
Euphorbiales	Euphorbiaceae	Adenopeltis	Adenopeltis serrata (W.T. Aiton) I.M. Johnst.	yes	yes	present in Smith & Brown (2018)
Euphorbiales	Euphorbiaceae	Chiropetalum	Chiropetalum berterianum Schltdl. var. berterianum	no	no	no
Euphorbiales	Euphorbiaceae	Chiropetalum	Chiropetalum canescens Phil.	no	no	no
Euphorbiales	Euphorbiaceae	Chiropetalum	Chiropetalum cremnophilum I.M. Johnst.	no	no	no
Euphorbiales	Euphorbiaceae	Chiropetalum	Chiropetalum tricuspidatum (Lam.) A. Juss.	no	no	no
Euphorbiales	Euphorbiaceae	Colliguaja	Colliguaja integerrima Gillies & Hook.	yes	yes	present in Smith & Brown (2018)
Euphorbiales	Euphorbiaceae	Colliguaja	Colliguaja odorifera Molina	yes	yes	present in Smith & Brown (2018)
Euphorbiales	Euphorbiaceae	Colliguaja	Colliguaja salicifolia Gillies & Hook.	yes	yes	added
Euphorbiales	Euphorbiaceae	Croton	Croton chilensis Müll. Arg.	yes	yes	added
Euphorbiales	Euphorbiaceae	Euphorbia	Euphorbia lactiflua Phil.	yes	yes	present in Smith & Brown (2018)
Euphorbiales	Euphorbiaceae	Ricinus	Ricinus communis L.	no	yes	no
Fabales	Fabaceae	Acacia	Acacia caven (Molina) Molina	yes	yes	present in Smith & Brown (2018)
Fabales	Fabaceae	Acacia	Acacia dealbata Link	no	yes	no
Fabales	Fabaceae	Acacia	Acacia horrida (L.) Willd.	no	yes	no
Fabales	Fabaceae	Acacia	Acacia karroo Hayne	no	yes	no
Fabales	Fabaceae	Acacia	Acacia macracantha Humb. & Bonpl. ex Willd.	yes	yes	added
Fabales	Fabaceae	Acacia	Acacia saligna (Labill.) H.L.Wendl.	no	yes	no
Fabales	Fabaceae	Acacia	Acacia visco Lorentz ex Griseb.	yes	yes	added
Fabales	Fabaceae	Adesmia	Adesmia aegiceras Phil.	yes	yes	added
Fabales	Fabaceae	Adesmia	Adesmia aphylla Clos	yes	yes	added
Fabales	Fabaceae	Adesmia	Adesmia argentea Meyen	yes	yes	added
Fabales	Fabaceae	Adesmia	Adesmia argyrophylla Phil.	yes	yes	added
Fabales	Fabaceae	Adesmia	Adesmia aromatica Burkart	yes	yes	added
Fabales	Fabaceae	Adesmia	Adesmia atacamensis Phil.	yes	yes	added
Fabales	Fabaceae	Adesmia	Adesmia bedwellii Skottsb.	yes	yes	added
Fabales	Fabaceae	Adesmia	Adesmia bracteata Hook. & Arn.	yes	yes	added
Fabales	Fabaceae	Adesmia	Adesmia calycicomosa Burkart	yes	yes	added
Fabales	Fabaceae	Adesmia	Adesmia colinensis (Phil. ex Reiche) Martic.	yes	yes	added
Fabales	Fabaceae	Adesmia	Adesmia confusa Ulibarri	yes	yes	added
Fabales	Fabaceae	Adesmia	Adesmia coquimbensis Burkart	yes	yes	added
Fabales	Fabaceae	Adesmia	Adesmia curvifolia Clos	yes	yes	added
Fabales	Fabaceae	Adesmia	Adesmia dichotoma Clos	yes	yes	added
Fabales	Fabaceae	Adesmia	Adesmia echinus C. Presl	yes	yes	added
Fabales	Fabaceae	Adesmia	Adesmia emarginata Clos	yes	yes	added
Fabales	Fabaceae	Adesmia	Adesmia erinacea Phil.	yes	yes	added
Fabales	Fabaceae	Adesmia	Adesmia frigida Phil.	yes	yes	added
Fabales	Fabaceae	Adesmia	Adesmia glutinosa Hook. & Arn.	yes	yes	added
Fabales	Fabaceae	Adesmia	Adesmia godoyae (Phil. ex Reiche) Martic.	yes	yes	added
Fabales	Fabaceae	Adesmia	Adesmia gracilis Meyen ex Vogel	yes	yes	added
Fabales	Fabaceae	Adesmia	Adesmia horrida Gillies ex Hook. & Arn.	yes	yes	added
Fabales	Fabaceae	Adesmia	Adesmia hystrix Phil.	yes	yes	added
Fabales	Fabaceae	Adesmia	Adesmia littoralis Burkart	yes	yes	added
Fabales	Fabaceae	Adesmia	Adesmia loudonia Hook. & Arn.	yes	yes	added
Fabales	Fabaceae	Adesmia	Adesmia melanocaulos Phil.	yes	yes	added
Fabales	Fabaceae	Adesmia	Adesmia melanthes Phil.	yes	yes	added
Fabales	Fabaceae	Adesmia	Adesmia microphylla Hook. & Arn.	yes	yes	added
Fabales	Fabaceae	Adesmia	Adesmia minor (Hook. & Arn.) Burkart var. caespitosa (Phil.) Ulibarri & Burkart	yes	yes	added
Fabales	Fabaceae	Adesmia	Adesmia monosperma Clos	yes	yes	added
Fabales	Fabaceae	Adesmia	Adesmia obscura Clos	yes	yes	added
Fabales	Fabaceae	Adesmia	Adesmia occulta (R.E. Fr.) Burkart	yes	yes	added
Fabales	Fabaceae	Adesmia	Adesmia odontophylla Phil.	yes	yes	added
Fabales	Fabaceae	Adesmia	Adesmia ovallensis Ulibarri	yes	yes	added
Fabales	Fabaceae	Adesmia	Adesmia pedicellata Hook. & Arn.	yes	yes	added
Fabales	Fabaceae	Adesmia	Adesmia peraltae (Phil. ex Reiche) Ulibarri	yes	yes	added
Fabales	Fabaceae	Adesmia	Adesmia phylloidea Clos	yes	yes	added
Fabales	Fabaceae	Adesmia	Adesmia pirionii I.M. Johnst.	yes	yes	added
Fabales	Fabaceae	Adesmia	Adesmia polyphylla Phil.	yes	yes	added
Fabales	Fabaceae	Adesmia	Adesmia pungens Clos	yes	yes	added
Fabales	Fabaceae	Adesmia	Adesmia rubroviridis Burkart	yes	yes	added
Fabales	Fabaceae	Adesmia	Adesmia schneideri Phil.	yes	yes	added
Fabales	Fabaceae	Adesmia	Adesmia spinosissima Meyen	yes	yes	added
Fabales	Fabaceae	Adesmia	Adesmia subterranea Clos	yes	yes	added
Fabales	Fabaceae	Adesmia	Adesmia verrucosa Meyen	yes	yes	added
Fabales	Fabaceae	Adesmia	Adesmia zoellneri Ulibarri	yes	yes	added
Fabales	Fabaceae	Anarthrophyllum	Anarthrophyllum cumingii (Hook. & Arn.) F. Phil.	no	yes	no
Fabales	Fabaceae	Anarthrophyllum	Anarthrophyllum gayanum (A. Gray) B.D. Jacks.	no	yes	no
Fabales	Fabaceae	Balsamocarpon	Balsamocarpon brevifolium Clos	yes	yes	present in Smith & Brown (2018)
Fabales	Fabaceae	Caesalpinia	Caesalpinia angulata (Hook. & Arn.) Baill.	yes	yes	added
Fabales	Fabaceae	Caesalpinia	Caesalpinia gilliesii (Wall. ex Hook.) D. Dietr.	yes	yes	present in Smith & Brown (2018)
Fabales	Fabaceae	Caesalpinia	Caesalpinia spinosa (Molina) Kuntze	yes	yes	present in Smith & Brown (2018)
Fabales	Fabaceae	Calliandra	Calliandra chilensis Benth.	no	yes	no
Fabales	Fabaceae	Dalea	Dalea azurea (Phil.) Reiche	yes	yes	added
Fabales	Fabaceae	Dalea	Dalea pennellii (J.F. Macbr.) J.F. Macbr. var. chilensis Barneby	yes	yes	added
Fabales	Fabaceae	Dipogon	Dipogon lignosus (L.) Verdc.	no	yes	no
Fabales	Fabaceae	Errazurizia	Errazurizia multifoliolata (Clos) I.M. Johnst.	no	no	no
Fabales	Fabaceae	Geoffroea	Geoffroea decorticans (Gillies ex Hook. & Arn.) Burkart	yes	yes	present in Smith & Brown (2018)
Fabales	Fabaceae	Hoffmannseggia	Hoffmannseggia aphylla (Phil.) G.P. Lewis & Sotuyo	yes	yes	added
Fabales	Fabaceae	Lupinus	Lupinus arboreus Sims	no	yes	no
Fabales	Fabaceae	Lupinus	Lupinus tarapacensis C.P. Sm.	yes	yes	added
Fabales	Fabaceae	Lupinus	Lupinus werdermannianus C.P. Sm.	yes	yes	added
Fabales	Fabaceae	Medicago	Medicago sativa L.	no	yes	no
Fabales	Fabaceae	Melilotus	Melilotus albus Medik.	no	yes	no
Fabales	Fabaceae	Otholobium	Otholobium glandulosum (L.) J.W. Grimes	yes	yes	present in Smith & Brown (2018)
Fabales	Fabaceae	Prosopis	Prosopis alba Griseb.	yes	yes	added
Fabales	Fabaceae	Prosopis	Prosopis burkartii Muñoz	yes	yes	added
Fabales	Fabaceae	Prosopis	Prosopis chilensis (Molina) Stuntz emend. Burkart	yes	yes	added
Fabales	Fabaceae	Prosopis	Prosopis flexuosa DC.	yes	yes	added
Fabales	Fabaceae	Prosopis	Prosopis strombulifera (Lam.) Benth.	yes	yes	added
Fabales	Fabaceae	Prosopis	Prosopis tamarugo Phil.	yes	yes	present in Smith & Brown (2018)
Fabales	Quillajaceae	Quillaja	Quillaja saponaria Molina	yes	yes	present in Smith & Brown (2018)
Fabales	Fabaceae	Rhynchosia	Rhynchosia minima (L.) DC.	no	yes	no
Fabales	Fabaceae	Senna	Senna arnottiana (Gillies ex Hook.) H.S. Irwin & Barneby	yes	yes	present in Smith & Brown (2018)
Fabales	Fabaceae	Senna	Senna birostris (Dombey ex Vogel) H.S. Irwin & Barneby var. arequipensis (Meyen ex Vogel) H.S. Irwin & Barneby	yes	yes	added
Fabales	Fabaceae	Senna	Senna brongniartii (Gaudich.) H.S. Irwin & Barneby	yes	yes	added
Fabales	Fabaceae	Senna	Senna candolleana (Vogel) H.S. Irwin & Barneby	yes	yes	present in Smith & Brown (2018)
Fabales	Fabaceae	Senna	Senna cruckshanksii (Hook. & Arn.) H.S. Irwin & Barneby	yes	yes	added
Fabales	Fabaceae	Senna	Senna cumingii (Hook. & Arn.) H.S. Irwin & Barneby var. alcaparra (Phil.) H.S. Irwin & Barneby	yes	yes	added
Fabales	Fabaceae	Senna	Senna paposana (Phil.) Zoellner & San Martin	yes	yes	added
Fabales	Fabaceae	Senna	Senna stipulacea (Aiton) H.S. Irwin & Barneby var. anglorum H.S. Irwin & Barneby	yes	yes	added
Fabales	Fabaceae	Senna	Senna urmenetae (Phil.) H.S. Irwin & Barneby	yes	yes	added
Fabales	Fabaceae	Sophora	Sophora macrocarpa Sm.	yes	yes	added
Fagales	Myricaceae	Morella	Morella pavonis (C. DC.) Parra-O	no	yes	no
Gentianales	Apocynaceae	Diplolepis	Diplolepis boerhaviifolia (Hook. & Arn.) Liede & Rapini	yes	yes	present in Smith & Brown (2018)
Gentianales	Apocynaceae	Diplolepis	Diplolepis geminiflora (Decne.) Liede & Rapini	yes	yes	added
Gentianales	Apocynaceae	Diplolepis	Diplolepis nummulariifolia (Hook. & Arn.) Liede & Rapini	yes	yes	added
Gentianales	Apocynaceae	Diplolepis	Diplolepis viridis (Phil.) Hechem & C. Ezcurra	yes	yes	added
Gentianales	Apocynaceae	Philibertia	Philibertia solanoides Kunth	no	no	no
Gentianales	Apocynaceae	Skytanthus	Skytanthus acutus Meyen	yes	yes	present in Smith & Brown (2018)
Gentianales	Apocynaceae	Tweedia	Tweedia birostrata (Hook. & Arn.) Hook. & Arn.	no	no	no
Gentianales	Apocynaceae	Tweedia	Tweedia stipitata G.H. Rua & Liede	no	no	no
Geraniales	Francoaceae	Balbisia	Balbisia gracilis (Meyen) Hunz. & Ariza	no	no	no
Geraniales	Francoaceae	Balbisia	Balbisia microphylla (Phil.) Reiche	no	no	no
Geraniales	Francoaceae	Balbisia	Balbisia peduncularis (Lindl.) D. Don	no	no	no
Geraniales	Francoaceae	Balbisia	Balbisia stitchkinii Ricardi	no	no	no
Geraniales	Oxalidaceae	Oxalis	Oxalis arbuscula Barnéoud	yes	yes	added
Geraniales	Oxalidaceae	Oxalis	Oxalis caesia Phil.	yes	yes	added
Geraniales	Oxalidaceae	Oxalis	Oxalis cinerea Zucc.	yes	yes	added
Geraniales	Oxalidaceae	Oxalis	Oxalis ericoides R. Knuth	yes	yes	added
Geraniales	Oxalidaceae	Oxalis	Oxalis gigantea Barnéoud	yes	yes	added
Geraniales	Oxalidaceae	Oxalis	Oxalis novemfoliolata Heibl & Martic.	yes	yes	added
Geraniales	Oxalidaceae	Oxalis	Oxalis squarrosa Barnéoud	yes	yes	added
Geraniales	Oxalidaceae	Oxalis	Oxalis virgosa Molina	yes	yes	added
Geraniales	Francoaceae	Viviania	Viviania crenata (Hook.) G. Don	yes	yes	added
Geraniales	Francoaceae	Viviania	Viviania marifolia Cav.	yes	yes	present in Smith & Brown (2018)
Lamiales	Verbenaceae	Aloysia	Aloysia deserticola (Phil.) Lu-Irving & O'Leary	yes	yes	added
Lamiales	Verbenaceae	Aloysia	Aloysia salviifolia (Hook. & Arn.) Moldenke	yes	yes	added
Lamiales	Verbenaceae	Aloysia	Aloysia tarapacana (Botta) Lu-Irving & O'Leary	yes	yes	added
Lamiales	Verbenaceae	Aloysia	Aloysia trifida (Gay) Lu-Irving & O'Leary	yes	yes	added
Lamiales	Lamiaceae	Clinopodium	Clinopodium chilense (Benth.) Govaerts	yes	yes	present in Smith & Brown (2018)
Lamiales	Lamiaceae	Clinopodium	Clinopodium gilliesii (Benth.) Kuntze	yes	yes	added
Lamiales	Boraginaceae	Cordia	Cordia decandra Hook. & Arn.	yes	yes	present in Smith & Brown (2018)
Lamiales	Boraginaceae	Cryptantha	Cryptantha marioricardiana Teillier	yes	yes	added
Lamiales	Verbenaceae	Diostea	Diostea juncea (Gillies & Hook.) Miers	no	no	no
Lamiales	Verbenaceae	Glandularia	Glandularia gynobasis (Wedd.) N. O’Leary & P. Peralta	no	yes	no
Lamiales	Verbenaceae	Glandularia	Glandularia porrigens (Phil.) J.M. Watson & A. Hoffm.	no	yes	no
Lamiales	Boraginaceae	Heliotropium	Heliotropium chenopodiaceum (A. DC.) Clos	yes	yes	present in Smith & Brown (2018)
Lamiales	Boraginaceae	Heliotropium	Heliotropium eremogenum I.M. Johnst.	yes	yes	present in Smith & Brown (2018)
Lamiales	Boraginaceae	Heliotropium	Heliotropium filifolium (Miers) I.M. Johnst.	yes	yes	present in Smith & Brown (2018)
Lamiales	Boraginaceae	Heliotropium	Heliotropium floridum (A. DC.) Clos	yes	yes	present in Smith & Brown (2018)
Lamiales	Boraginaceae	Heliotropium	Heliotropium glutinosum Phil.	yes	yes	present in Smith & Brown (2018)
Lamiales	Boraginaceae	Heliotropium	Heliotropium huascoense I.M. Johnst.	yes	yes	present in Smith & Brown (2018)
Lamiales	Boraginaceae	Heliotropium	Heliotropium inconspicuum Reiche	yes	yes	present in Smith & Brown (2018)
Lamiales	Boraginaceae	Heliotropium	Heliotropium jaffuelii I.M. Johnst.	yes	yes	added
Lamiales	Boraginaceae	Heliotropium	Heliotropium krauseanum Fedde	yes	yes	added
Lamiales	Boraginaceae	Heliotropium	Heliotropium linariifolium Phil.	yes	yes	present in Smith & Brown (2018)
Lamiales	Boraginaceae	Heliotropium	Heliotropium longistylum Phil.	yes	yes	added
Lamiales	Boraginaceae	Heliotropium	Heliotropium megalanthum I.M. Johnst.	yes	yes	present in Smith & Brown (2018)
Lamiales	Boraginaceae	Heliotropium	Heliotropium myosotifolium (A. DC.) Reiche	yes	yes	present in Smith & Brown (2018)
Lamiales	Boraginaceae	Heliotropium	Heliotropium philippianum I.M. Johnst.	yes	yes	added
Lamiales	Boraginaceae	Heliotropium	Heliotropium pycnophyllum Phil.	yes	yes	present in Smith & Brown (2018)
Lamiales	Boraginaceae	Heliotropium	Heliotropium sclerocarpum Phil.	yes	yes	present in Smith & Brown (2018)
Lamiales	Boraginaceae	Heliotropium	Heliotropium sinuatum (Miers) I.M. Johnst.	yes	yes	present in Smith & Brown (2018)
Lamiales	Boraginaceae	Heliotropium	Heliotropium stenophyllum Hook. & Arn.	yes	yes	present in Smith & Brown (2018)
Lamiales	Boraginaceae	Heliotropium	Heliotropium taltalense (Phil.) I.M. Johnst.	yes	yes	present in Smith & Brown (2018)
Lamiales	Verbenaceae	Junellia	Junellia aretioides (R.E. Fr.) Moldenke	yes	yes	added
Lamiales	Verbenaceae	Junellia	Junellia bryoides (Phil.) Moldenke	yes	yes	added
Lamiales	Verbenaceae	Junellia	Junellia caespitosa (Gillies & Hook.) Moldenke	yes	yes	added
Lamiales	Verbenaceae	Junellia	Junellia digitata (Phil.) Moldenke var. digitata	yes	yes	added
Lamiales	Verbenaceae	Junellia	Junellia juniperina (Lag.) Moldenke	yes	yes	added
Lamiales	Verbenaceae	Junellia	Junellia lavandulifolia (Phil.) Moldenke	yes	yes	added
Lamiales	Verbenaceae	Junellia	Junellia minima (Meyen) Moldenke	yes	yes	added
Lamiales	Verbenaceae	Junellia	Junellia pappigera (Phil.) N. O'Leary & P. Peralta	yes	yes	added
Lamiales	Verbenaceae	Junellia	Junellia pseudojuncea (Gay) Moldenke	yes	yes	added
Lamiales	Verbenaceae	Junellia	Junellia selaginoides (Kunth ex Walp.) Moldenke var. illapelina (Phil.) Botta	yes	yes	present in Smith & Brown (2018)
Lamiales	Verbenaceae	Junellia	Junellia seriphioides (Gillies & Hook.) Moldenke	yes	yes	present in Smith & Brown (2018)
Lamiales	Verbenaceae	Junellia	Junellia spathulata (Gillies & Hook.) Moldenke	yes	yes	present in Smith & Brown (2018)
Lamiales	Verbenaceae	Junellia	Junellia uniflora (Phil.) Moldenke	yes	yes	added
Lamiales	Verbenaceae	Lampaya	Lampayo hieronymi K. Schum. ex Moldenke	yes	yes	added
Lamiales	Verbenaceae	Lampaya	Lampayo officinalis	yes	yes	added
Lamiales	Lamiaceae	Lepechinia	Lepechinia chamaedryoides (Balb.) Epling	yes	yes	present in Smith & Brown (2018)
Lamiales	Lamiaceae	Lepechinia	Lepechinia salviae (Lindl.) Epling	yes	yes	added
Lamiales	Verbenaceae	Lippia	Lippia fragrans Turcz.	no	yes	no
Lamiales	Verbenaceae	Lippia	Lippia turbinata Griseb.	no	yes	no
Lamiales	Oleaceae	Menodora	Menodora linoides Phil.	yes	yes	added
Lamiales	Verbenaceae	Mulguraea	Mulguraea arequipensis (Botta) N. O'Leary & P. Peralta	yes	yes	added
Lamiales	Verbenaceae	Mulguraea	Mulguraea asparagoides (Gillies & Hook.) N. O'Leary & P. Peralta	yes	yes	present in Smith & Brown (2018)
Lamiales	Verbenaceae	Mulguraea	Mulguraea cinerascens (Schauer) N. O'Leary & P. Peralta	yes	yes	added
Lamiales	Verbenaceae	Mulguraea	Mulguraea hystrix (Phil.) N. O'Leary & P. Peralta	yes	yes	added
Lamiales	Verbenaceae	Mulguraea	Mulguraea scoparia (Gillies & Hook.) N. O'Leary & P. Peralta	yes	yes	added
Lamiales	Orobanchaceae	Neobartsia	Neobartsia serrata (Molau) Uribe-Convers & Tank	no	no	no
Lamiales	Verbenaceae	Rhaphithamnus	Rhaphithamnus spinosus (Juss.) Moldenke	yes	yes	present in Smith & Brown (2018)
Lamiales	Lamiaceae	Salvia	Salvia cuspidata Ruiz & Pav. subsp. gilliesii (Benth.) J.R.I. Wood	no	yes	no
Lamiales	Lamiaceae	Teucrium	Teucrium bicolor Sm.	no	yes	no
Lamiales	Lamiaceae	Teucrium	Teucrium nudicaule Hook.	no	yes	no
Lamiales	Boraginaceae	Tiquilia	Tiquilia atacamensis (Phil.) A.T. Richardson	yes	yes	present in Smith & Brown (2018)
Lamiales	Boraginaceae	Tiquilia	Tiquilia grandiflora (Phil.) A.T. Richardson	yes	yes	added
Lamiales	Boraginaceae	Tiquilia	Tiquilia litoralis (Phil.) A.T. Richardson	yes	yes	added
Lamiales	Boraginaceae	Tiquilia	Tiquilia paronychioides (Phil.) A.T. Richardson	yes	yes	present in Smith & Brown (2018)
Lamiales	Boraginaceae	Tiquilia	Tiquilia tacnensis A.T. Richardson	yes	yes	added
Laurales	Lauraceae	Cryptocarya	Cryptocarya alba (Molina) Looser	yes	yes	present in Smith & Brown (2018)
Laurales	Monimiaceae	Peumus	Peumus boldus Molina	yes	yes	present in Smith & Brown (2018)
Liliales	Philesiaceae	Lapageria	Lapageria rosea Ruiz & Pav.	yes	yes	present in Smith & Brown (2018)
Magnoliales	Winteraceae	Drimys	Drimys winteri J.R. Forst. & G. Forst.	yes	yes	present in Smith & Brown (2018)
Malpighiales	Passifloraceae	Passiflora	Passiflora foetida L.	yes	yes	present in Smith & Brown (2018)
Malpighiales	Passifloraceae	Passiflora	Passiflora pinnatistipula Cav.	yes	yes	added
Malvales	Malvaceae	Abutilon	Abutilon grandifolium (Willd.) Sweet	no	yes	no
Malvales	Malvaceae	Andeimalva	Andeimalva chilensis (Gay) J.A. Tate	no	no	no
Malvales	Elaeocarpaceae	Aristotelia	Aristotelia chilensis (Molina) Stuntz	yes	yes	present in Smith & Brown (2018)
Malvales	Malvaceae	Corynabutilon	Corynabutilon bicolor (Phil. ex K. Schum.) Kearney	no	no	no
Malvales	Malvaceae	Gossypium	Gossypium barbadense L.	no	yes	no
Malvales	Malvaceae	Malva	Malva assurgentiflora (Kellogg) M.F. Ray	no	yes	no
Malvales	Malvaceae	Malva	Malva dendromorpha M.F. Ray	no	yes	no
Malvales	Malvaceae	Palaua	Palaua concinna (Phil.) I.M. Johnst.	no	yes	no
Malvales	Malvaceae	Sida	Sida spinosa L.	no	yes	no
Malvales	Malvaceae	Sphaeralcea	Sphaeralcea obtusiloba (Hook.) G. Don	no	yes	no
Malvales	Malvaceae	Tarasa	Tarasa operculata (Cav.) Krapov.	yes	yes	present in Smith & Brown (2018)
Malvales	Malvaceae	Waltheria	Waltheria indica L.	no	no	no
Myrtales	Myrtaceae	Eucalyptus	Eucalyptus camaldulensis Dehnh.	no	no	no
Myrtales	Myrtaceae	Eucalyptus	Eucalyptus globulus Labill.	no	yes	no
Myrtales	Onagraceae	Fuchsia	Fuchsia lycioides Andrews	yes	yes	present in Smith & Brown (2018)
Myrtales	Myrtaceae	Luma	Luma apiculata (DC.) Burret	yes	yes	present in Smith & Brown (2018)
Myrtales	Myrtaceae	Luma	Luma chequen (Molina) A. Gray	yes	yes	added
Myrtales	Myrtaceae	Myrceugenia	Myrceugenia correifolia (Hook. & Arn.) O. Berg	yes	yes	added
Myrtales	Myrtaceae	Myrceugenia	Myrceugenia exsucca (DC.) O. Berg	yes	yes	added
Myrtales	Myrtaceae	Myrceugenia	Myrceugenia obtusa (DC.) O. Berg	yes	yes	added
Myrtales	Myrtaceae	Myrceugenia	Myrceugenia rufa (Colla) Skottsb. ex Kausel	yes	yes	added
Myrtales	Myrtaceae	Myrcianthes	Myrcianthes coquimbensis (Barnéoud) Landrum & Grifo	yes	yes	added
Myrtales	Lythraceae	Pleurophora	Pleurophora pungens D. Don	no	yes	no
Piperales	Piperaceae	Peperonia	Peperomia doellii	yes	yes	present in Smith & Brown (2018)
Plantaginales	Plantaginaceae	Melosperma	Melosperma andicola Benth.	no	yes	no
Plantaginales	Plantaginaceae	Monttea	Monttea chilensis	yes	yes	present in Smith & Brown (2018)
Plumbaginales	Plumbaginaceae	Bakerolimon	Bakerolimon plumosum (Phil.) O.A. Lincz.	no	no	no
Plumbaginales	Plumbaginaceae	Plumbago	Plumbago caerulea Kunth	no	yes	no
Poales	Poaceae	Cortaderia	Cortaderia speciosa (Nees & Meyen) Stapf	yes	yes	added
Poales	Bromeliaceae	Puya	Puya alpestris (Poepp.) Gay subsp. alpestris	yes	yes	present in Smith & Brown (2018)
Poales	Bromeliaceae	Puya	Puya berteroniana Mez	yes	yes	present in Smith & Brown (2018)
Poales	Bromeliaceae	Puya	Puya boliviensis Baker	yes	yes	present in Smith & Brown (2018)
Poales	Bromeliaceae	Puya	Puya chilensis Molina	yes	yes	present in Smith & Brown (2018)
Poales	Bromeliaceae	Puya	Puya coerulea Lindl. var. coerulea	yes	yes	present in Smith & Brown (2018)
Poales	Bromeliaceae	Puya	Puya gilmartiniae G.S. Varad. & A.R. Flores	yes	yes	present in Smith & Brown (2018)
Poales	Bromeliaceae	Puya	Puya venusta Phil.	yes	yes	present in Smith & Brown (2018)
Polygalales	Krameriaceae	Krameria	Krameria cistoidea Hook. & Arn.	yes	yes	present in Smith & Brown (2018)
Polygalales	Krameriaceae	Krameria	Krameria lappacea (Dombey) Burdet & B.B. Simpson	yes	yes	added
Polygales	Malpighiaceae	Dinemagonum	Dinemagonum gayanum A. Juss.	yes	yes	present in Smith & Brown (2018)
Polygales	Malpighiaceae	Dinemandra	Dinemandra ericoides A. Juss.	yes	yes	present in Smith & Brown (2018)
Polypodiales	Blechnaceae	Blechnum	Blechnum chilense (Kaulf.) Mett.	yes	yes	present in Smith & Brown (2018)
Proteales	Proteaceae	Lomatia	Lomatia dentata (Ruiz & Pav.) R. Br.	no	yes	no
Proteales	Proteaceae	Lomatia	Lomatia hirsuta (Lam.) Diels subsp. obliqua (Ruiz & Pav.) R.T. Penn.	no	yes	no
Ranunculales	Berberidaceae	Berberis	Berberis actinacantha Mart.	yes	yes	added
Ranunculales	Berberidaceae	Berberis	Berberis chilensis Gillies ex Hook. & Arn.	yes	yes	added
Ranunculales	Berberidaceae	Berberis	Berberis empetrifolia Lam.	yes	yes	present in Smith & Brown (2018)
Ranunculales	Berberidaceae	Berberis	Berberis glomerata Hook. & Arn.	yes	yes	added
Ranunculales	Berberidaceae	Berberis	Berberis litoralis Phil.	yes	yes	added
Ranunculales	Ranunculaceae	Clematis	Clematis montevidensis Spreng.	no	yes	no
Rhamnales	Vitaceae	Cissus	Cissus striata Ruiz & Pav.	yes	yes	present in Smith & Brown (2018)
Rhamnales	Rhamnaceae	Colletia	Colletia hystrix Clos	yes	yes	present in Smith & Brown (2018)
Rhamnales	Rhamnaceae	Colletia	Colletia ulicina Gillies & Hook.	yes	yes	present in Smith & Brown (2018)
Rhamnales	Rhamnaceae	Discaria	Discaria nana (Clos) Benth. & Hook. ex Weberb.	no	yes	no
Rhamnales	Rhamnaceae	Discaria	Discaria trinervis (Gillies ex Hook. & Arn.) Reiche	no	yes	no
Rhamnales	Rhamnaceae	Retanilla	Retanilla stricta Hook. & Arn.	yes	yes	present in Smith & Brown (2018)
Rhamnales	Rhamnaceae	Retanilla	Retanilla trinervia (Gillies & Hook.) Hook. & Arn.	yes	yes	present in Smith & Brown (2018)
Rhamnales	Rhamnaceae	Trevoa	Trevoa quinquenervia Gillies & Hook.	no	yes	no
Rosales	Escalloniaceae	Escallonia	Escallonia angustifolia C. Presl	yes	yes	present in Smith & Brown (2018)
Rosales	Escalloniaceae	Escallonia	Escallonia illinita C. Presl var. illinita	yes	yes	present in Smith & Brown (2018)
Rosales	Escalloniaceae	Escallonia	Escallonia myrtoidea Bertero ex DC.	yes	yes	present in Smith & Brown (2018)
Rosales	Escalloniaceae	Escallonia	Escallonia pulverulenta (Ruiz & Pav.) Pers. var. glabra Engl.	yes	yes	present in Smith & Brown (2018)
Rosales	Escalloniaceae	Escallonia	Escallonia revoluta (Ruiz & Pav.) Pers.	yes	yes	added
Rosales	Escalloniaceae	Escallonia	Escallonia rubra (Ruiz & Pav.) Pers. var. rubra	yes	yes	present in Smith & Brown (2018)
Rosales	Rosaceae	Kageneckia	Kageneckia angustifolia D. Don	yes	yes	present in Smith & Brown (2018)
Rosales	Rosaceae	Kageneckia	Kageneckia oblonga Ruiz & Pav.	yes	yes	present in Smith & Brown (2018)
Rosales	Rosaceae	Margyricarpus	Margyricarpus cristatus Britton	yes	yes	added
Rosales	Rosaceae	Margyricarpus	Margyricarpus pinnatus (Lam.) Kuntze	yes	yes	present in Smith & Brown (2018)
Rosales	Rosaceae	Polylepis	Polylepis rugulosa Bitter	yes	yes	added
Rosales	Rosaceae	Polylepis	Polylepis tarapacana Phil.	yes	yes	added
Rosales	Grossulariaceae	Ribes	Ribes bicolor Phil.	yes	yes	added
Rosales	Grossulariaceae	Ribes	Ribes punctatum Ruiz & Pav.	yes	yes	added
Rosales	Grossulariaceae	Ribes	Ribes trilobum Meyen	yes	yes	added
Rosales	Rosaceae	Rubus	Rubus constrictus P.J. Müll. & Lefèvre	no	yes	no
Rosales	Rosaceae	Tetraglochin	Tetraglochin alatum (Gillies ex Hook. & Arn.) Kuntze	no	no	no
Rubiales	Rubiaceae	Galium	Galium eriocarpum Bartl. ex DC.	no	yes	no
Rubiales	Rubiaceae	Galium	Galium ovalleanum Phil.	no	yes	no
Rubiales	Rubiaceae	Galium	Galium philippianum Dempster	no	yes	no
Rubiales	Rubiaceae	Galium	Galium suffruticosum Hook. & Arn.	no	yes	no
Salicales	Salicaceae	Azara	Azara celastrina D. Don	yes	yes	present in Smith & Brown (2018)
Salicales	Salicaceae	Azara	Azara dentata Ruiz & Pav.	yes	yes	added
Salicales	Salicaceae	Azara	Azara microphylla Hook.f.	yes	yes	added
Salicales	Salicaceae	Azara	Azara petiolaris (D. Don) I.M. Johnst.	yes	yes	added
Salicales	Salicaceae	Azara	Azara serrata Ruiz & Pav. var. serrata	yes	yes	present in Smith & Brown (2018)
Salicales	Salicaceae	Salix	Salix babylonica L	no	yes	no
Salicales	Salicaceae	Salix	Salix humboldtiana Willd.	yes	yes	present in Smith & Brown (2018)
Santalales	Loranthaceae	Ligaria	Ligaria cuneifolia (Ruiz & Pav.) Tiegh.	yes	yes	present in Smith & Brown (2018)
Santalales	Santalaceae	Myoschilos	Myoschilos oblongum Ruiz & Pav.	yes	yes	present in Smith & Brown (2018)
Santalales	Loranthaceae	Tristerix	Tristerix aphyllus (DC.) Barlow & Wiens	yes	yes	present in Smith & Brown (2018)
Santalales	Loranthaceae	Tristerix	Tristerix corymbosus (L.) Kuijt	yes	yes	added
Santalales	Loranthaceae	Tristerix	Tristerix verticillatus (Ruiz & Pav.) Barlow & Wiens	yes	yes	present in Smith & Brown (2018)
Sapindales	Sapindaceae	Bridgesia	Bridgesia incisifolia Bertero ex Cambess.	yes	yes	present in Smith & Brown (2018)
Sapindales	Sapindaceae	Dodonaea	Dodonaea viscosa Jacq	no	yes	no
Sapindales	Sapindaceae	Guindilia	Guindilia trinervis Gillies ex Hook. & Arn.	yes	yes	present in Smith & Brown (2018)
Sapindales	Anacardiaceae	Haplorhus	Haplorhus peruviana Engl.	yes	yes	present in Smith & Brown (2018)
Sapindales	Anacardiaceae	Lithrea	Lithrea caustica (Molina) Hook. & Arn.	yes	yes	added
Sapindales	Sapindaceae	Llagunoa	Llagunoa glandulosa (Hook. & Arn.) G. Don	yes	yes	added
Sapindales	Sapindaceae	Sapindus	Sapindus saponaria L.	no	yes	no
Sapindales	Anacardiaceae	Schinus	Schinus areira L.	yes	yes	present in Smith & Brown (2018)
Sapindales	Anacardiaceae	Schinus	Schinus latifolius (Gillies ex Lindl.) Engl.	yes	yes	added
Sapindales	Anacardiaceae	Schinus	Schinus polygamus (Cav.) Cabrera	yes	yes	added
Scrophulariales	Scrophulariaceae	Alonsoa	Alonsoa honoraria Grau	no	yes	no
Scrophulariales	Bignoniaceae	Argylia	Argylia farnesiana Gleisner & Ricardi	no	no	no
Scrophulariales	Scrophulariaceae	Buddleja	Buddleja globosa Hope	yes	yes	present in Smith & Brown (2018)
Scrophulariales	Scrophulariaceae	Buddleja	Buddleja suaveolens Kunth & Bouché	yes	yes	added
Scrophulariales	Calceolariaceae	Calceolaria	Calceolaria andina Benth.	yes	yes	added
Scrophulariales	Calceolariaceae	Calceolaria	Calceolaria ascendens Lindl.	yes	yes	added
Scrophulariales	Calceolariaceae	Calceolaria	Calceolaria collina Phil. subsp. collina	yes	yes	added
Scrophulariales	Calceolariaceae	Calceolaria	Calceolaria corymbosa Ruiz & Pav. subsp. corymbosa	yes	yes	present in Smith & Brown (2018)
Scrophulariales	Calceolariaceae	Calceolaria	Calceolaria densifolia Phil. subsp. densifolia	yes	yes	added
Scrophulariales	Calceolariaceae	Calceolaria	Calceolaria flavovirens C. Ehrh.	yes	yes	added
Scrophulariales	Calceolariaceae	Calceolaria	Calceolaria georgiana F. Phil.	yes	yes	added
Scrophulariales	Calceolariaceae	Calceolaria	Calceolaria hypericina Poepp. ex Benth.	yes	yes	added
Scrophulariales	Calceolariaceae	Calceolaria	Calceolaria inamoena Kraenzl.	yes	yes	added
Scrophulariales	Calceolariaceae	Calceolaria	Calceolaria integrifolia L.	yes	yes	present in Smith & Brown (2018)
Scrophulariales	Calceolariaceae	Calceolaria	Calceolaria lepida Phil.	yes	yes	added
Scrophulariales	Calceolariaceae	Calceolaria	Calceolaria morisii Walp.	yes	yes	added
Scrophulariales	Calceolariaceae	Calceolaria	Calceolaria paposana Phil.	yes	yes	added
Scrophulariales	Calceolariaceae	Calceolaria	Calceolaria polifolia Hook.	yes	yes	present in Smith & Brown (2018)
Scrophulariales	Calceolariaceae	Calceolaria	Calceolaria rinconada Ehrh.	yes	yes	added
Scrophulariales	Calceolariaceae	Calceolaria	Calceolaria segethii Phil.	yes	yes	added
Scrophulariales	Calceolariaceae	Calceolaria	Calceolaria stellariifolia Phil.	yes	yes	added
Scrophulariales	Calceolariaceae	Calceolaria	Calceolaria viscosissima (Hook.) Lindl.	yes	yes	added
Scrophulariales	Gesneriaceae	Mitraria	Mitraria coccinea Cav.	yes	yes	present in Smith & Brown (2018)
Scrophulariales	Scrophulariaceae	Myoporum	Myoporum laetum G.Forst	no	yes	no
Scrophulariales	Gesneriaceae	Sarmienta	Sarmienta scandens (J.D. Brandis ex Molina) Pers.	no	yes	no
Scrophulariales	Bignoniaceae	Tecoma	Tecoma fulva (Cav.) D. Don	yes	yes	added
Solanales	Solanaceae	Cestrum	Cestrum parqui L'Hér.	yes	yes	present in Smith & Brown (2018)
Solanales	Solanaceae	Dunalia	Dunalia spinosa (Meyen) Dammer	yes	yes	present in Smith & Brown (2018)
Solanales	Solanaceae	Fabiana	Fabiana bryoides Phil.	yes	yes	added
Solanales	Solanaceae	Fabiana	Fabiana densa J. Remy	yes	yes	added
Solanales	Solanaceae	Fabiana	Fabiana denudata Miers	yes	yes	added
Solanales	Solanaceae	Fabiana	Fabiana imbricata Ruiz & Pav.	yes	yes	present in Smith & Brown (2018)
Solanales	Solanaceae	Fabiana	Fabiana ramulosa (Wedd.) Hunz. & Barboza	yes	yes	added
Solanales	Solanaceae	Fabiana	Fabiana squamata Phil.	yes	yes	added
Solanales	Solanaceae	Fabiana	Fabiana stephanii Hunz. & Barboza	yes	yes	added
Solanales	Solanaceae	Fabiana	Fabiana viscosa Hook. & Arn.	yes	yes	added
Solanales	Solanaceae	Lycium	Lycium boerhaviaefolium L.f.	yes	yes	added
Solanales	Solanaceae	Lycium	Lycium bridgesii (Miers) R.A. Levin, Jill S. Mill. & G. Bernardello	yes	yes	added
Solanales	Solanaceae	Lycium	Lycium chilense Miers	yes	yes	present in Smith & Brown (2018)
Solanales	Solanaceae	Lycium	Lycium deserti Phil.	yes	yes	added
Solanales	Solanaceae	Lycium	Lycium humile Phil.	yes	yes	added
Solanales	Solanaceae	Lycium	Lycium leiostemum Wedd.	yes	yes	added
Solanales	Solanaceae	Lycium	Lycium minutifolium J. Remy	yes	yes	added
Solanales	Solanaceae	Lycium	Lycium rachidocladum Dunal	yes	yes	added
Solanales	Solanaceae	Lycium	Lycium stenophyllum J. Remy	yes	yes	added
Solanales	Solanaceae	Nicotiana	Nicotiana glauca Graham	yes	yes	present in Smith & Brown (2018)
Solanales	Solanaceae	Nicotiana	Nicotiana solanifolia Walp.	yes	yes	present in Smith & Brown (2018)
Solanales	Solanaceae	Nolana	Nolana albescens (Phil.) I.M. Johnst.	yes	yes	present in Smith & Brown (2018)
Solanales	Solanaceae	Nolana	Nolana balsamiflua (Gaudich.) Mesa	yes	yes	added
Solanales	Solanaceae	Nolana	Nolana carnosa (Lindl.) Miers ex Dunal	yes	yes	added
Solanales	Solanaceae	Nolana	Nolana clivicola (I.M. Johnst.) I.M. Johnst.	yes	yes	added
Solanales	Solanaceae	Nolana	Nolana coelestis (Lindl.) Miers ex Dunal	yes	yes	present in Smith & Brown (2018)
Solanales	Solanaceae	Nolana	Nolana crassulifolia Poepp.	yes	yes	added
Solanales	Solanaceae	Nolana	Nolana deflexa (I.M. Johnst.) I.M. Johnst.	yes	yes	added
Solanales	Solanaceae	Nolana	Nolana divaricata (Lindl.) I.M. Johnst.	yes	yes	added
Solanales	Solanaceae	Nolana	Nolana filifolia (Hook. & Arn.) I.M. Johnst.	yes	yes	added
Solanales	Solanaceae	Nolana	Nolana glauca (I.M. Johnst.) I.M. Johnst.	yes	yes	added
Solanales	Solanaceae	Nolana	Nolana incana (Phil.) I.M. Johnst.	yes	yes	added
Solanales	Solanaceae	Nolana	Nolana inconspicua (I.M. Johnst.) I.M. Johnst.	yes	yes	added
Solanales	Solanaceae	Nolana	Nolana lachimbensis M.O. Dillon & Luebert	yes	yes	added
Solanales	Solanaceae	Nolana	Nolana peruviana (Gaudich.) I.M. Johnst.	yes	yes	added
Solanales	Solanaceae	Nolana	Nolana ramosissima I.M. Johnst.	yes	yes	added
Solanales	Solanaceae	Nolana	Nolana rostrata (Lindl.) Miers ex Dunal	yes	yes	present in Smith & Brown (2018)
Solanales	Solanaceae	Nolana	Nolana salsoloides (Lindl.) I.M. Johnst.	yes	yes	added
Solanales	Solanaceae	Nolana	Nolana sedifolia Poepp.	yes	yes	added
Solanales	Solanaceae	Nolana	Nolana sphaerophylla (Phil.) Mesa ex M.O. Dillon	yes	yes	added
Solanales	Solanaceae	Nolana	Nolana stenophylla I.M. Johnst.	yes	yes	added
Solanales	Solanaceae	Nolana	Nolana tocopillensis (I.M. Johnst.) I.M. Johnst.	yes	yes	added
Solanales	Solanaceae	Nolana	Nolana villosa (Phil.) I.M. Johnst.	yes	yes	added
Solanales	Solanaceae	Reyesia	Reyesia juniperoides (Werderm.) D'Arcy	yes	yes	present in Smith & Brown (2018)
Solanales	Solanaceae	Salpichroa	Salpichroa scandens Dammer	no	no	no
Solanales	Solanaceae	Salpichroa	Salpichroa tristis Miers	no	no	no
Solanales	Solanaceae	Salpiglossis	Salpiglossis spinescens Clos	yes	yes	added
Solanales	Solanaceae	Solanum	Solanum americanum Mill.	yes	yes	present in Smith & Brown (2018)
Solanales	Solanaceae	Solanum	Solanum crispum Ruiz & Pav.	yes	yes	present in Smith & Brown (2018)
Solanales	Solanaceae	Solanum	Solanum lycopersicoides Dunal	yes	yes	added
Solanales	Solanaceae	Solanum	Solanum nitidum Ruiz & Pav.	yes	yes	present in Smith & Brown (2018)
Solanales	Solanaceae	Solanum	Solanum pennellii Correll	yes	yes	added
Solanales	Solanaceae	Solanum	Solanum pimpinellifolium L.	yes	yes	added
Solanales	Solanaceae	Solanum	Solanum pinnatum Cav.	yes	yes	added
Solanales	Solanaceae	Solanum	Solanum radicans L.f.	yes	yes	added
Solanales	Solanaceae	Solanum	Solanum sitiens I.M. Johnst.	yes	yes	added
Violales	Caricaceae	Carica	Carica chilensis (Planch. ex A. DC.) Solms	yes	yes	present in Smith & Brown (2018)
Violales	Frankeniaceae	Frankenia	Frankenia chilensis K. Presl	yes	yes	added
Violales	Frankeniaceae	Frankenia	Frankenia salina (Molina) I.M. Johnst.	yes	yes	present in Smith & Brown (2018)
Violales	Frankeniaceae	Frankenia	Frankenia triandra J. Remy	yes	yes	added
Violales	Malesherbiaceae	Malesherbia	Malesherbia auristipulata Ricardi	yes	yes	added
Violales	Malesherbiaceae	Malesherbia	Malesherbia corallina Muñoz-Schick & R. Pinto	yes	yes	added
Violales	Malesherbiaceae	Malesherbia	Malesherbia deserticola Phil.	yes	yes	added
Violales	Malesherbiaceae	Malesherbia	Malesherbia fasciculata D. Don var. fasciculata	yes	yes	present in Smith & Brown (2018)
Violales	Malesherbiaceae	Malesherbia	Malesherbia linearifolia (Cav.) Pers.	yes	yes	added
Violales	Malesherbiaceae	Malesherbia	Malesherbia obtusa Phil. var. johnstonii (Werderm.) Ricardi	yes	yes	added
Violales	Malesherbiaceae	Malesherbia	Malesherbia paniculata D. Don	yes	yes	added
Violales	Malesherbiaceae	Malesherbia	Malesherbia rugosa Gay	yes	yes	added
Violales	Malesherbiaceae	Malesherbia	Malesherbia tenuifolia D. Don	yes	yes	added
Violales	Malesherbiaceae	Malesherbia	Malesherbia tocopillana Ricardi	yes	yes	added
Violales	Violaceae	Viola	Viola portalesia Gay	yes	yes	present in Smith & Brown (2018)
Zygophyllales	Zygophyllaceae	Bulnesia	Bulnesia chilensis Gay	no	yes	no
Zygophyllales	Zygophyllaceae	Larrea	Larrea divaricata Cav.	yes	yes	present in Smith & Brown (2018)
Zygophyllales	Zygophyllaceae	Larrea	Larrea nitida Cav.	yes	yes	present in Smith & Brown (2018)
Zygophyllales	Zygophyllaceae	Pintoa	Pintoa chilensis Gay	no	yes	no
Zygophyllales	Zygophyllaceae	Porlieria	Porlieria chilensis I.M. Johnst.	yes	yes	present in Smith & Brown (2018)

## Sheet: Table S3
	Table S3. Selected functional traits, category, and their relevance to a drought gradient.
	Functional Trait	Attributes	Category	Relevance	Reference
	Leaf area	Average leaf area (mm2).	<25 mm2 = 0.99	Leaf area reduction would result in an improvement in water balance under drought or low temperature conditions	Cornwell et al., 2006; Cadotte et al., 2009; Sakschewski et al., 2015; Weng et al., 2016; Larraín-Barrios et al., 2018
			25-225 mm2 = 0.66
			> 225 mm2=0.25
	Photosynthetic pathway	C3, facultative CAM and CAM	C3 =0.33	Water use efficiency and differential photosynthetic performance of C3, CAM, and CAM-faultative plants suggest that with increasing aridity, C3 species would be replaced by CAM-faultative and CAM species	Perez-Harguindeguy et al., 2016
			CAM-facultativa=0.66
			CAM=0.99
	Succulence	Absent, succulent stem, succulent leaves, succulent stem and leaves.	Absent= 0, Succulent stem=0.33,Succulent leaves=0.33, Stem and succulent leaves=0.99	Storing water during the rainy season and using it during the dry season.	Díaz et al., 1999; Larraín-Barrios et al., 2018
	Presence of thorns	Thornless and thorny	Thornless=0 and Thorny=1	Survival strategies in extremely arid conditions, since spines are a transformation of some plant organs.	Díaz et al., 1999; De Bello et al., 2006; Lebrija-Trejos et al., 2010
	Leaf phenology	Active period of leaf function: Evergreen, Deciduous Facultative, Deciduous and Absence of foliage.	Evergreen=0; Facultative drought deciduous=0.66; Deciduous=0.66; and No foliage=0.99.	In drought conditions, deciduous species avoid water loss at the cost of reduced productivity.	Díaz et al., 1999; De Bello et al., 2006; Garnier et al., 2007
	Life-form	Functional Plant Morphology: Tree, Succulent Tree, Shrub, Succulent Shrub, Parasitic Shrub, Climbing Shrub, Subshrub, Succulent Subshrub, Epiphytic Sun Shrub, and Climbing Subshrub.	Tree= 0.33; Succulent tree= 0.66; Shrub=0.66; Succulent shrub= 0.99, Parasitic shrub=0.33; Climbing shrub=0.33; Subshrub=0.99; Succulent subshrub=0.99; Epiphytic subshrub=0.66 and Climbing subshrub=0.66.	Ecophysiological adaptations to different environments. They are considered: Tree, if they have a main stem and heights greater than 5 m. Shrub, if they have heights between 0.5 and 5 m and branching from the base. Subshrub, if its height does not exceed 0.2 m and branches from the base.	Garnier et al., 2007
	Rosette habits	Leaves arranged along shortened internodes in a circular pattern: Rosette leaves and Without rosette.	Not presented=0 and Presents=1.	Increased fog interception and water harvesting in the root system.	Larraín-Barrios et al., 2018
	Green stems	Presence of photosynthetic tissues in stems, No presence of photosynthetic tissues in stems.	Not presented=0 and Presents=1.	Leafless carbon sequestration and drought water efficiency.	Larraín-Barrios et al., 2018
	Persistent photosynthetic petiole	Presence or absence of photosynthetic petioles.	Not presented=0 and Presents=1.	The presence and persistence of this tissue is more relevant when the leaf is deciduous or facultatively deciduous and contributes to primary productivity.	Olivares y Squeo, 1999; Squeo et al., 1999
	Maximum height (m)	Maximum height in meters (m)	> 2 m= 0	Maximum height of the adult individual. At a greater height there is a greater probability of embolism and cavitation under water stress	Larraín-Barrios et al., 2018
			2 m (Hmax 2.0) = 0.33
			1m (Hmax 1.0) = 0.66
			0.5 (Hmax 0.5) = 0.99.
	Root morphology	Axonomorphic root, fasciculate root, napiform root, branched root.	Axonomorphic root=0.66, Fasciculate root=0.33, Napiform root= 0.66; Woody branched root= 0.33; Dimorphic root= 0.99; Tuberous root= 0.66; Adventitious roots= 0	With increased aridity, species will require roots with storage capacity..	Squeo et al., 1999; Eggli y Nyffeler,2009
	References
	CADOTTE, M. W.; CAVENDER-BARES, J.; TILMAN, D. & OAKLEY, T. H. 2009. Using phylogenetic, functional and trait diversity to understand patterns of plant community productivity. PloS one, 4(5), e5695.
	CORNWELL, W. K.; SCHWILK, D. W. & ACKERLY, D. D. 2006. A trait‐based test for habitat filtering: Convex hull volume. Ecology, 87(6), 1465-1471.
	DE BELLO, F.; LEPŠ, J., & SEBASTIÀ, M. T. 2006. Variations in species and functional plant diversity along climatic and grazing gradients. Ecography, 29(6), 801-810.
	DÍAZ, S; CABIDO, M. & CASANOVES, F. 1999 Functional implications of trait-environment linkages in plant communities. En: The Search for Assembly Rules in Ecological Communities. Weiher, E; Keddy, P.A., et ál. Eds. p 338–362, Cambridge University Press.
	EGGLI, U. & NYFFELER, R. 2009. Living under temporarily arid conditions-succulence as an adaptive strategy. Bradleya, 2009(27), 13-36.
	GARNIER, E.; LAVOREL, S.; ANSQUER, P.; CASTRO, H.; CRUZ, P.; DOLEZAL, J.; ERIKSSON, O. 2007. Assessing the Effects of Land-use Change on Plant Traits, Communities and Ecosystem Functioning in Grasslands: A Standardized Methodology and Lessons from an Application to 11 European Sites. Annals of Botany 99: 967–985.
	LARRAÍN-BARRIOS, B.; FAÚNDEZ-YANCAS, L.; & BÚRQUEZ, A. 2018. Plant functional trait structure in two fog deserts of America. Flora, 243, 1-10.
	LEBRIJA-TREJOS, E.; PÉREZ-GARCÍA, E. A.; MEAVE, J. A.; BONGERS, F. & POORTER, L. 2010. Functional traits and environmental filtering drive community assembly in a species‐rich tropical system. Ecology, 91(2), 386-398.
	OLIVARES S. & F.A. SQUEO. 1999. Patrones fenológicos en especies arbustivas del desierto costero del norte-centro deChile. Revista Chilena de Historia Natural: 72.
	PÉREZ-HARGUINDEGUY, N., S. DÍAZ, E. GARNIER, S. LAVOREL, H. POORTER, P. JAUREGUIBERRY, M. S. BRET-HARTE, W. K. CORNWELL, J. M. CRAINE, D. E. GURVICH, C. URCELAY, E. J. VENEKLAAS, P. B. REICH, L. POORTER, I. J. WRIGHT, P. RAY, L. ENRICO, J. G. PAUSAS, A. C. DE VOS, N. BUCHMANN, G. FUNES, F. QUÉTIER, J. G. HODGSON, K. THOMPSON, H. D. MORGAN, H. TER STEEGE, L. SACK, B. BLONDER, P. POSCHLOD, M. V. VA…
	SAKSCHEWSKI, B.; BLOH, W.; BOIT, A.; RAMMIG, A.; KATTGE, J.; POORTER, L.; PEÑUELAS, J. & THONICKE, K. 2015. Leaf and stem economics spectra drive diversity of functional plant traits in a dynamic global vegetation model. Glob Change Biol, 21: 2711-2725
	SQUEO, F., OLIVARES, N., OLIVARES, S., POLLASTRI, A., AGUIRRE, E., ARAVENA, R., JORQUERA, C., EHLERINGER, J., 1999. Functional groups in north Chilean desert shrub species, based on the water sources used. Gayana Botanica 56, 1–15.
	WENG, E.; FARRIOR, C. E.; DYBZINSKI, R. & PACALA, S. W. 2017. Predicting vegetation type through physiological and environmental interactions with leaf traits: evergreen and deciduous forests in an earth system modeling framework. Global change biology, 23(6), 2482-2498.

## Sheet: Table S4
Table S4. Traits weighted according to their functional importance for drought resistance
Species	Photosynthetic pathway	Leaf area	Life-form	Succulence	Presence of thorns	Leaf phenology	Maximum height	Rosette	Green stems	Persistent photosynthetic petiole	Root morphology
>Blechnum_chilense	0.33	0.25	0.99	0	0	0	0.99	0	0	0	0
>Ephedra_americana	0.33	0.99	0.66	0	0	0.66	0.33	0	1	0	0.33
>Ephedra_chilensis	0.33	0.99	0.66	0	0	0.99	0.66	0	1	0	0.99
>Ephedra_gracilis	0.33	0.99	0.66	0	0	0.99	0.66	0	1	0	0.33
>Ephedra_multiflora	0.33	0.99	0.66	0	0	0.99	0.66	0	1	0	0.33
>Jubaea_chilensis	0.33	0.25	0.33	0	0	0	0.33	0	0	0	0.33
>Lapageria_rosea	0.33	0.25	0.33	0	0	0	0.33	0	1	1	0.66
>Aextoxicon_punctatum	0.33	0.25	0.33	0	0	0	0.33	0	0	0	0.99
>Tetragonia_angustifolia	0.33	0.66	0.66	0.33	0	0	0.99	0	0	0	0.66
>Tetragonia_maritima	0.33	0.25	0.66	0.33	0	0	0.99	0	0	0	0.66
>Haplorhus_peruviana	0.33	0.25	0.33	0	0	0	0.33	0	0	1	0.66
>Lithraea_caustica	0.33	0.25	0.33	0	0	0	0.33	0	0	0	0.99
>Schinus_areira	0.33	0.25	0.33	0	0	0	0.33	0	0	1	0.99
>Schinus_latifolius	0.33	0.25	0.33	0	0	0	0.33	0	0	1	0.99
>Schinus_polygamus	0.33	0.66	0.66	0	1	0	0.33	0	0	1	0.99
>Azorella_atacamensis	0.33	0.99	0.99	0	0	0	0.99	1	0	1	0.33
>Azorella_biloba	0.33	0.66	0.99	0	0	0	0.99	1	0	1	0.99
>Azorella_compacta	0.33	0.25	0.99	0	0	0	0.66	1	0	0	0.66
>Azorella_cryptantha	0.33	0.66	0.99	0	0	0	0.99	1	0	0	0.66
>Azorella_madreporica	0.33	0.99	0.99	0	0	0	0.99	1	0	1	0.66
>Azorella_monantha	0.33	0.66	0.99	0	0	0	0.99	1	0	0	0.66
>Azorella_prolifera	0.33	0.25	0.66	0	1	0	0.66	1	0	1	0.66
>Azorella_ruizii	0.33	0.66	0.99	0	0	0	0.99	1	0	1	0.66
>Eremocharis_confinis	0.33	0.66	0.99	0.33	0	0	0.99	0	1	0	0.66
>Eremocharis_fruticosa	0.33	0.99	0.66	0.33	0	0	0.33	0	1	1	0.66
>Gymnophyton_flexuosum	0.33	0.99	0.66	0	1	0.66	0.66	0	1	1	0.33
>Gymnophyton_foliosum	0.33	0.99	0.66	0	1	0.66	0.99	0	1	1	0.33
>Diplolepis_boerhaviifolia	0.33	0.25	0.66	0.33	0	0.66	0.33	0	0	1	0.99
>Diplolepis_geminiflora	0.33	0.25	0.33	0	0	0	0.33	0	0	1	0.99
>Diplolepis_nummulariifolia	0.33	0.25	0.99	0	0	0	0.99	0	1	0	0.99
>Diplolepis_viridis	0.33	0.66	0.66	0	0	0	0.99	0	1	1	0.99
>Skytanthus_acutus	0.33	0.25	0.66	0	0	0.66	0.33	0	0	1	0.99
>Acrisione_denticulata	0.33	0.25	0.66	0	0	0	0.33	0	1	1	0.99
>Aldama_atacamensis	0.33	0.25	0.99	0	0	0	0.66	0	1	1	0.66
>Aldama_revoluta	0.33	0.25	0.99	0	0	0	0.66	0	1	0	0.66
>Ambrosia_artemisioides	0.33	0.25	0.66	0	0	0	0.33	0	1	0	0.66
>Baccharis_alnifolia	0.33	0.25	0.66	0	0	0	0.33	0	0	1	0.66
>Baccharis_boliviensis	0.33	0.99	0.66	0.33	0	0	0.66	0	0	0	0.33
>Baccharis_caespitosa	0.33	0.99	0.99	0	0	0	0.99	0	0	0	0.66
>Baccharis_intermedia	0.33	0.66	0.66	0	0	0	0.33	0	0	0	0.66
>Baccharis_linearis	0.33	0.66	0.66	0	0	0	0.33	0	0	0	0.99
>Baccharis_macraei	0.33	0.66	0.66	0	0	0	0.33	1	0	1	0.33
>Baccharis_neaei	0.33	0.66	0.66	0	0	0	0.99	0	1	1	0.66
>Baccharis_paniculata	0.33	0.66	0.66	0	0	0.66	0.33	0	1	1	0.66
>Baccharis_poeppigiana	0.33	0.66	0.66	0	0	0	0.33	1	0	1	0.33
>Baccharis_rhomboidalis	0.33	0.66	0.66	0	0	0	0.33	0	0	1	0.33
>Baccharis_sagittalis	0.33	0.25	0.99	0	0	0	0.33	0	1	0	0.33
>Baccharis_salicifolia	0.33	0.25	0.66	0	0	0	0.33	0	0	1	0.33
>Baccharis_scandens	0.33	0.25	0.66	0	0	0	0.33	0	0	1	0.33
>Baccharis_taltalensis	0.33	0.66	0.99	0	0	0	0.99	0	0	0	0.66
>Baccharis_tola	0.33	0.66	0.66	0	0	0	0.66	0	0	0	0.99
>Baccharis_vernalis	0.33	0.25	0.66	0	0	0	0.66	1	0	0	0.33
>Bahia_ambrosioides	0.33	0.25	0.99	0	0	0	0.66	0	0	1	0.99
>Brachyclados_lycioides	0.33	0.66	0.66	0	1	0	0.99	0	0	0	0.33
>Plectocephalus_floccosus	0.33	0.25	0.66	0	0	0	0.66	0	0	0	0.66
>Plectocephalus_cachinalensis	0.33	0.25	0.66	0	0	0	0.66	0	0	0	0.66
>Plectocephalus_chilensis	0.33	0.25	0.99	0	0	0	0.66	0	0	0	0.66
>Chaetanthera_glandulosa	0.33	0.66	0.99	0	0	0.66	0.99	0	0	0	0.99
>Chuquiraga_atacamensis	0.33	0.66	0.66	0	1	0	0.66	0	0	0	0.33
>Chuquiraga_kuschelii	0.33	0.66	0.66	0	1	0	0.66	0	0	0	0.33
>Chuquiraga_oppositifolia	0.33	0.66	0.66	0	1	0	0.66	0	0	0	0.33
>Chuquiraga_spinosa	0.33	0.66	0.66	0	1	0	0.33	0	0	0	0.33
>Chuquiraga_ulicina	0.33	0.66	0.66	0	1	0	0.66	0	0	0	0.33
>Coreopsis_suaveolens	0.33	0.66	0.99	0	0	0	0.99	0	0	1	0.66
>Diplostephium_cinereum	0.33	0.66	0.66	0	0	0	0.33	0	0	0	0.33
>Diplostephium_meyenii	0.33	0.66	0.66	0	0	0	0.66	0	0	0	0.33
>Diplostephium_tacorense	0.33	0.99	0.66	0	0	0	0.66	0	0	0	0.33
>Doniophyton_weddellii	0.33	0.25	0.99	0	1	0	0.99	0	0	0	0.33
>Encelia_canescens	0.33	0.25	0.99	0	0	0.66	0.66	0	1	1	0.33
>Gochnatia_foliolosa	0.33	0.66	0.66	0	0	0.66	0.33	0	0	1	0.99
>Grindelia_glutinosa	0.33	0.25	0.99	0	0	0	0.33	0	0	0	0.99
>Grindelia_tarapacana	0.33	0.25	0.66	0	0	0	0.66	0	0	0	0.99
>Gutierrezia_espinosae	0.33	0.66	0.66	0	0	0	0.66	0	0	0	0.99
>Gutierrezia_gayana	0.33	0.66	0.66	0	0	0	0.66	0	1	0	0.99
>Gutierrezia_neaeana	0.33	0.66	0.66	0	0	0	0.66	0	1	0	0.99
>Gutierrezia_resinosa	0.33	0.25	0.66	0	0	0	0.33	0	1	0	0.99
>Gutierrezia_taltalensis	0.33	0.66	0.66	0	0	0	0.33	0	1	0	0.99
>Guynesomia_scoparia	0.33	0.99	0.66	0	0	0	0.66	0	1	0	0.33
>Haplopappus_angustifolius	0.33	0.66	0.66	0	0	0	0.66	0	0	0	0.66
>Haplopappus_baylahuen	0.33	0.25	0.66	0	0	0	0.99	0	0	0	0.66
>Haplopappus_bezanillanus	0.33	0.25	0.99	0	0	0	0.33	0	0	0	0.66
>Haplopappus_cerberoanus	0.33	0.66	0.66	0	0	0	0.66	0	0	0	0.66
>Haplopappus_chrysanthemifolius	0.33	0.66	0.66	0	0	0.66	0.66	0	0	0	0.66
>Haplopappus_coquimbensis	0.33	0.66	0.66	0	0	0	0.66	0	0	0	0.66
>Haplopappus_decurrens	0.33	0.25	0.66	0	0	0	0.66	0	0	0	0.66
>Haplopappus_deserticola	0.33	0.25	0.66	0	0	0	0.66	0	1	1	0.66
>Haplopappus_foliosus	0.33	0.25	0.66	0	0	0	0.66	0	0	0	0.66
>Haplopappus_glutinosus	0.33	0.66	0.99	0	0	0	0.99	0	0	0	0.66
>Haplopappus_integerrimus	0.33	0.66	0.66	0	0	0	0.99	0	0	0	0.66
>Haplopappus_linifolius	0.33	0.66	0.66	0	0	0	0.66	0	0	0	0.66
>Haplopappus_litoralis	0.33	0.66	0.66	0	0	0.66	0.99	0	0	0	0.66
>Haplopappus_meyenii	0.33	0.25	0.99	0	0	0	0.66	0	0	0	0.66
>Haplopappus_mucronatus	0.33	0.25	0.66	0	0	0	0.33	0	0	0	0.66
>Haplopappus_multifolius	0.33	0.25	0.66	0	0	0	0.99	0	1	0	0.66
>Haplopappus_ochagavianus	0.33	0.25	0.66	0	0	0	0.99	0	0	0	0.66
>Haplopappus_parvifolius	0.33	0.66	0.99	0	0	0	0.99	0	0	0	0.66
>Haplopappus_philippii	0.33	0.66	0.66	0	0	0	0.99	0	0	0	0.99
>Haplopappus_pinea	0.33	0.25	0.66	0	0	0	0.99	0	0	0	0.66
>Haplopappus_pulchellus	0.33	0.66	0.66	0	0	0	0.99	0	0	0	0.66
>Haplopappus_racemiger	0.33	0.66	0.66	0	0	0	0.99	0	0	0	0.66
>Haplopappus_remyanus	0.33	0.25	0.66	0	0	0	0.33	0	1	0	0.66
>Haplopappus_rengifoanus	0.33	0.25	0.66	0	0	0	0.66	0	1	0	0.66
>Haplopappus_retinervius	0.33	0.25	0.99	0	0	0	0.99	0	0	0	0.66
>Haplopappus_rigidus	0.33	0.25	0.66	0	0	0	0.99	0	0	0	0.66
>Haplopappus_rosulatus	0.33	0.66	0.99	0	0	0	0.99	0	0	0	0.66
>Haplopappus_scrobiculatus	0.33	0.66	0.99	0	0	0	0.99	0	0	1	0.99
>Haplopappus_stelliger	0.33	0.66	0.66	0	0	0	0.99	0	0	0	0.66
>Haplopappus_uncinatus	0.33	0.25	0.66	0	0	0	0.66	0	0	0	0.66
>Haplopappus_undulatus	0.33	0.66	0.66	0	0	0	0.99	0	0	0	0.66
>Haplopappus_valparadisiacus	0.33	0.25	0.66	0	0	0	0.99	0	0	0	0.66
>Haplopappus_velutinus	0.33	0.25	0.66	0	0	0	0.66	0	0	1	0.66
>Haplopappus_vicuniensis	0.33	0.66	0.66	0	0	0	0.99	0	0	1	0.66
>Mutisia_acerosa	0.33	0.66	0.66	0	0	0	0.66	0	0	0	0.33
>Mutisia_acuminata	0.33	0.25	0.33	0	0	0	0.33	0	0	0	0.33
>Mutisia_brachyantha	0.33	0.25	0.33	0	0	0	0.33	0	0	0	0.33
>Mutisia_cana	0.33	0.25	0.33	0	0	0	0.33	0	0	0	0.33
>Mutisia_hamata	0.33	0.25	0.66	0	0	0	0.33	0	0	0	0.33
>Mutisia_ilicifolia	0.33	0.25	0.33	0	0	0	0.33	0	0	0	0.33
>Mutisia_lanigera	0.33	0.25	0.99	0	0	0	0.99	0	0	0	0.33
>Mutisia_latifolia	0.33	0.25	0.33	0	0	0	0.33	0	0	0	0.33
>Mutisia_ledifolia	0.33	0.25	0.66	0	0	0	0.33	0	0	0	0.33
>Mutisia_rosea	0.33	0.66	0.66	0	0	0	0.33	0	0	0	0.33
>Mutisia_sinuata	0.33	0.25	0.33	0	0	0	0.99	0	0	0	0.33
>Mutisia_spectabilis	0.33	0.25	0.33	0	0	0	0.33	0	0	0	0.33
>Mutisia_subspinosa	0.33	0.25	0.99	0	0	0	0.33	0	0	0	0.33
>Mutisia_subulata	0.33	0.66	0.66	0	0	0	0.99	0	0	0	0.33
>Nardophyllum_armatum	0.33	0.99	0.66	0	1	0	0.33	0	0	0	0
>Nardophyllum_chiliotrichoides	0.33	0.66	0.66	0	0	0	0.66	0	0	0	0
>Nardophyllum_lanatum	0.33	0.99	0.66	0	0	0	0.66	0	0	0	0
>Nassauvia_axillaris	0.33	0.66	0.66	0	1	0	0.99	1	0	0	0.33
>Plazia_cheiranthifolia	0.33	0.25	0.66	0	0	0	0.33	0	0	0	0.66
>Plazia_daphnoides	0.33	0.66	0.66	0	0	0.66	0.66	0	0	0	0.66
>Pluchea_chingoyo	0.33	0.25	0.66	0	0	0	0.33	0	1	1	0.99
>Proustia_cuneifolia	0.33	0.25	0.66	0	1	0.66	0.33	0	0	1	0.66
>Proustia_pyrifolia	0.33	0.25	0.33	0	0	0	0.33	0	1	1	0.66
>Senecio_adenophyllus	0.33	0.66	0.66	0.33	0	0	0.99	0	0	0	0.33
>Senecio_alcicornis	0.33	0.66	0.66	0.33	0	0	0.99	0	0	0	0.33
>Senecio_almeidae	0.33	0.66	0.66	0.33	0	0	0.66	0	0	0	0.33
>Senecio_anthemidiphyllus	0.33	0.66	0.66	0.33	0	0	0.99	0	0	0	0.33
>Senecio_antofagastanus	0.33	0.25	0.99	0.33	0	0	0.99	0	1	0	0.33
>Senecio_aristianus	0.33	0.25	0.99	0.33	0	0	0.99	0	1	0	0.33
>Senecio_arleguianus	0.33	0.66	0.66	0.33	0	0	0.99	0	0	0	0.33
>Senecio_atacamensis	0.33	0.66	0.66	0.33	0	0	0.99	0	0	0	0.33
>Senecio_bahioides	0.33	0.66	0.66	0.33	0	0	0.66	0	0	0	0.99
>Senecio_balsamicus	0.33	0.66	0.99	0.33	0	0	0.99	0	0	0	0.33
>Senecio_behnii	0.33	0.25	0.99	0.33	0	0	0.99	0	0	0	0.33
>Senecio_benaventianus	0.33	0.25	0.99	0.33	0	0	0.66	0	0	0	0.33
>Senecio_brachylobus	0.33	0.25	0.99	0.33	0	0	0.99	0	0	0	0.33
>Senecio_bridgesii	0.33	0.25	0.99	0.33	0	0	0.66	0	1	0	0.33
>Senecio_brunonianus	0.33	0.25	0.99	0.33	0	0	0.66	0	1	0	0.33
>Senecio_cachinalensis	0.33	0.25	0.99	0.33	0	0	0.66	0	1	0	0.33
>Senecio_cerberoanus	0.33	0.25	0.66	0.33	0	0	0.66	0	0	0	0.33
>Senecio_chamomillifolius	0.33	0.25	0.99	0.33	0	0	0.99	0	1	0	0.33
>Senecio_chanaralensis	0.33	0.25	0.66	0.33	0	0	0.66	0	0	0	0.33
>Senecio_chrysolepis	0.33	0.66	0.99	0.33	0	0	0.99	0	0	0	0.33
>Senecio_clarioneifolius	0.33	0.25	0.99	0.33	0	0	0.99	0	0	0	0.33
>Senecio_coquimbensis	0.33	0.25	0.66	0.33	0	0	0.99	0	0	0	0.33
>Senecio_coronopodiphyllus	0.33	0.25	0.99	0.33	0	0	0.99	0	1	0	0.33
>Senecio_coscayanus	0.33	0.25	0.66	0.33	0	0	0.33	0	0	1	0.99
>Senecio_crepidioides	0.33	0.25	0.99	0.33	0	0	0.99	0	0	0	0.33
>Senecio_crithmoides	0.33	0.66	0.99	0.33	0	0	0.99	0	0	0	0.99
>Senecio_ctenophyllus	0.33	0.25	0.66	0.33	0	0	0.66	0	1	0	0.33
>Senecio_dichotomus	0.33	0.66	0.99	0.33	0	0	0.99	0	1	0	0.33
>Senecio_donianus	0.33	0.25	0.99	0.33	0	0	0.99	0	0	0	0.33
>Senecio_dryophyllus	0.33	0.25	0.99	0.33	0	0	0.99	0	0	0	0.33
>Senecio_eriophyton	0.33	0.66	0.66	0.33	0	0	0.99	0	0	0	0.33
>Senecio_eruciformis	0.33	0.25	0.99	0.33	0	0	0.99	0	0	0	0.33
>Senecio_farinifer	0.33	0.66	0.99	0.33	0	0	0.99	0	1	0	0.33
>Senecio_francisci	0.33	0.66	0.66	0.33	0	0	0.99	0	1	0	0.99
>Senecio_garaventai	0.33	0.25	0.99	0.33	0	0	0.99	0	1	1	0.33
>Senecio_glaber	0.33	0.66	0.99	0.33	0	0	0.66	0	1	0	0.33
>Senecio_glabratus	0.33	0.25	0.99	0.33	0	0	0.99	0	1	0	0.33
>Senecio_haenkei	0.33	0.25	0.99	0.33	0	0	0.99	0	1	0	0.33
>Senecio_hakeifolius	0.33	0.25	0.99	0.33	0	0	0.66	0	1	0	0.33
>Senecio_hickenii	0.33	0.66	0.99	0.33	0	0	0.99	0	0	0	0.33
>Senecio_hirsutulus	0.33	0.66	0.99	0.33	0	0	0.99	0	1	0	0.33
>Senecio_hirtus	0.33	0.66	0.66	0.33	0	0	0.99	0	0	0	0.33
>Senecio_illapelinus	0.33	0.25	0.99	0.33	0	0	0.99	0	1	1	0.33
>Senecio_illinitus	0.33	0.99	0.99	0.33	0	0	0.99	0	1	0	0.33
>Senecio_isernii	0.33	0.66	0.66	0.33	0	0	0.99	0	1	0	0.33
>Senecio_jilesii	0.33	0.66	0.66	0.33	0	0	0.66	0	0	0	0.33
>Senecio_johnstonianus	0.33	0.66	0.99	0.33	0	0	0.99	0	0	0	0.33
>Senecio_jorquerae	0.33	0.66	0.99	0.33	0	0	0.99	0	1	0	0.33
>Senecio_jungei	0.33	0.66	0.66	0.33	0	0	0.99	0	1	0	0.33
>Senecio_leptocaulos	0.33	0.25	0.99	0.33	0	0	0.99	0	1	0	0.33
>Senecio_leucus	0.33	0.66	0.66	0.33	0	0	0.66	0	1	0	0.33
>Senecio_looseri	0.33	0.66	0.99	0.33	0	0	0.99	0	0	0	0.33
>Senecio_lorentziella	0.33	0.66	0.99	0.33	0	0	0.99	0	1	0	0.33
>Senecio_luridus	0.33	0.25	0.66	0.33	0	0	0.99	0	1	0	0.33
>Senecio_madariagae	0.33	0.66	0.66	0.33	0	0	0.99	0	0	0	0.33
>Senecio_microphyllus	0.33	0.66	0.66	0.33	0	0	0.99	0	1	0	0.33
>Senecio_micropifolius	0.33	0.66	0.99	0.33	0	0	0.99	0	1	0	0.66
>Senecio_microtis	0.33	0.25	0.66	0.33	0	0	0.99	0	1	0	0.33
>Senecio_minutifolius	0.33	0.25	0.66	0.33	0	0	0.66	0	1	0	0.33
>Senecio_monttianus	0.33	0.66	0.99	0.33	0	0	0.99	0	1	0	0.33
>Senecio_munnozii	0.33	0.99	0.99	0.33	0	0	0.99	0	1	1	0.33
>Senecio_murinus	0.33	0.66	0.99	0.33	0	0	0.99	0	0	0	0.99
>Senecio_murorum	0.33	0.66	0.66	0.33	0	0	0.33	0	0	0	0.33
>Senecio_myriophyllus	0.33	0.66	0.66	0.33	0	0	0.99	0	0	0	0.33
>Senecio_nutans	0.33	0.66	0.66	0.33	0	0	0.99	0	0	0	0.33
>Senecio_oreinus	0.33	0.66	0.99	0.33	0	0	0.99	0	0	0	0.33
>Senecio_oreophyton	0.33	0.66	0.66	0.33	0	0	0.66	0	0	0	0.33
>Senecio_pappii	0.33	0.66	0.99	0.33	0	0	0.99	0	0	0	0.33
>Senecio_paucidentatus	0.33	0.66	0.99	0.33	0	0	0.66	0	0	0	0.33
>Senecio_peripotamus	0.33	0.66	0.99	0.33	0	0	0.99	0	0	0	0.33
>Senecio_philippicus	0.33	0.25	0.66	0.33	0	0	0.99	0	1	0	0.33
>Senecio_phylloleptus	0.33	0.25	0.66	0.33	0	0	0.66	0	0	0	0.99
>Senecio_pissisi	0.33	0.66	0.99	0.33	0	0	0.99	0	0	0	0.33
>Senecio_planiflorus	0.33	0.25	0.66	0.33	0	0	0.33	0	0	0	0.33
>Senecio_polygaloides	0.33	0.66	0.99	0.33	0	0	0.99	0	0	0	0.33
>Senecio_portulacoides	0.33	0.66	0.66	0.33	0	0	0.99	0	0	0	0.33
>Senecio_proteus	0.33	0.25	0.66	0.33	0	0	0.66	0	0	1	0.33
>Senecio_pseudalmeidae	0.33	0.66	0.66	0.33	0	0	0.99	0	0	1	0.33
>Senecio_pubescens	0.33	0.66	0.66	0.33	0	0	0.66	0	0	1	0.33
>Senecio_puchii	0.33	0.66	0.99	0.33	0	0	0.99	0	1	1	0.33
>Senecio_rahmeri	0.33	0.99	0.99	0.33	0	0	0.99	0	0	0	0.33
>Senecio_reicheanus	0.33	0.66	0.99	0.33	0	0	0.99	0	0	0	0.33
>Senecio_ricardii	0.33	0.25	0.66	0.33	0	0	0.99	0	0	0	0.33
>Senecio_santelicis	0.33	0.25	0.66	0.33	0	0	0.66	0	0	0	0.33
>Senecio_saxicola	0.33	0.66	0.99	0.33	0	0	0.99	0	0	0	0.33
>Senecio_sinuatilobus	0.33	0.25	0.66	0.33	0	0	0.99	0	0	0	0.33
>Senecio_socompae	0.33	0.25	0.99	0.33	0	0	0.99	0	0	0	0.33
>Senecio_spinosus	0.33	0.99	0.66	0.33	1	0	0.99	0	0	0	0.99
>Senecio_subulatus	0.33	0.66	0.66	0.33	0	0	0.66	0	0	0	0.33
>Senecio_sundtii	0.33	0.66	0.99	0.33	0	0	0.99	0	0	0	0.33
>Senecio_tacorensis	0.33	0.66	0.99	0.33	0	0	0.66	0	0	0	0.33
>Senecio_tinctolobus	0.33	0.66	0.99	0.33	0	0	0.99	0	0	0	0.33
>Senecio_trifurcifolius	0.33	0.99	0.99	0.33	0	0	0.99	0	0	0	0.33
>Senecio_tripinnatifidus	0.33	0.66	0.99	0.33	0	0	0.99	0	0	0	0.33
>Senecio_viridis	0.33	0.99	0.66	0.33	0	0	0.33	0	0	0	0.99
>Senecio_viscosissimus	0.33	0.66	0.99	0.33	0	0	0.99	0	0	0	0.33
>Senecio_volckmannii	0.33	0.66	0.99	0.33	0	0	0.99	0	0	0	0.66
>Senecio_xerophilus	0.33	0.66	0.99	0.33	0	0	0.99	0	0	0	0.66
>Senecio_zapahuirensis	0.33	0.25	0.66	0.33	0	0	0.99	0	1	0	0.33
>Spinoliva_ilicifolia	0.33	0.25	0.66	0	0	0.66	0.33	0	0	1	0.66
>Stevia_philippiana	0.33	0.25	0.99	0	0	0	0.66	0	0	0	0.33
>Trixis_cacalioides	0.33	0.25	0.99	0	0	0	0.99	0	0	1	0.33
>Werneria_spathulata	0.33	0.99	0.99	0.33	0	0	0.99	1	0	1	0
>Xenophyllum_incisum	0.33	0.99	0.99	0.33	0	0	0.99	0	0	0	0.33
>Werneria_lycopodioides	0.33	0.99	0.99	0	0	0	0.99	0	0	0	0.33
>Berberis_actinacantha	0.33	0.25	0.66	0	1	0	0.33	0	0	1	0.33
>Berberis_chilensis	0.33	0.25	0.66	0	1	0	0.33	0	0	1	0.99
>Berberis_empetrifolia	0.33	0.66	0.99	0	1	0	0.99	0	0	0	0.33
>Berberis_glomerata	0.33	0.66	0.66	0	1	0	0.33	0	0	1	0.66
>Berberis_litoralis	0.33	0.25	0.66	0	1	0	0.33	0	0	1	0.33
>Tecoma_fulva	0.33	0.25	0.66	0	0	0.66	0.33	0	0	1	0.66
>Cordia_decandra	0.33	0.25	0.33	0	0	0.66	0.33	0	0	0	0.33
>Cryptantha_marioricardiana	0.33	0.99	0.99	0	0	0	0.99	0	0	0	0.66
>Heliotropium_chenopodiaceum	0.33	0.99	0.66	0	0	0	0.99	0	0	0	0.33
>Heliotropium_eremogenum	0.33	0.99	0.66	0	0	0	0.99	0	0	0	0.33
>Heliotropium_filifolium	0.33	0.99	0.66	0	0	0	0.66	0	0	0	0.33
>Heliotropium_floridum	0.33	0.25	0.66	0.33	0	0	0.66	0	0	0	0.33
>Heliotropium_glutinosum	0.33	0.66	0.66	0	0	0.66	0.66	0	0	0	0.33
>Heliotropium_huascoense	0.33	0.66	0.66	0	0	0	0.66	0	0	0	0.33
>Heliotropium_inconspicuum	0.33	0.99	0.66	0	0	0	0.66	0	0	0	0.33
>Heliotropium_jaffuelii	0.33	0.99	0.66	0	0	0	0.66	0	0	0	0.33
>Heliotropium_krauseanum	0.33	0.25	0.66	0	0	0	0.33	0	0	0	0.33
>Heliotropium_linariifolium	0.33	0.66	0.66	0	0	0	0.99	0	0	0	0.33
>Heliotropium_longistylum	0.33	0.66	0.66	0	0	0	0.33	0	0	0	0.33
>Heliotropium_megalanthum	0.33	0.25	0.99	0	0	0	0.99	0	0	0	0.33
>Heliotropium_myosotifolium	0.33	0.66	0.66	0	0	0	0.99	0	0	0	0.33
>Heliotropium_philippianum	0.33	0.66	0.66	0	0	0	0.33	0	0	0	0.33
>Heliotropium_pycnophyllum	0.33	0.66	0.66	0.33	0	0	0.66	0	0	0	0.33
>Heliotropium_sclerocarpum	0.33	0.66	0.66	0	0	0	0.99	0	0	0	0.33
>Heliotropium_sinuatum	0.33	0.25	0.66	0	0	0	0.33	0	0	0	0.33
>Heliotropium_stenophyllum	0.33	0.66	0.66	0	0	0	0.33	0	0	0	0.33
>Heliotropium_taltalense	0.33	0.25	0.66	0	0	0	0.66	0	0	0	0.33
>Tiquilia_atacamensis	0.33	0.99	0.99	0	0	0	0.99	0	0	1	0.66
>Tiquilia_grandiflora	0.33	0.66	0.99	0	0	0	0.99	0	0	0	0.66
>Tiquilia_litoralis	0.33	0.99	0.99	0	0	0	0.99	0	0	0	0.66
>Tiquilia_paronychioides	0.33	0.99	0.99	0	0	0	0.99	0	0	0	0.66
>Tiquilia_tacnensis	0.33	0.99	0.99	0	0	0	0.99	0	0	0	0.66
>Mathewsia_auriculata	0.33	0.66	0.99	0.33	0	0	0.99	0	1	0	0.66
>Mathewsia_incana	0.33	0.66	0.99	0	0	0	0.99	0	0	0	0.66
>Browningia_candelaris	0.99	0.99	0.66	0.33	1	0.99	0.33	0	1	0	0.33
>Copiapoa_ahremephiana	0.99	0.99	0.99	0.33	1	0.99	0.99	0	1	0	0.33
>Copiapoa_angustiflora	0.99	0.99	0.99	0.33	1	0.99	0.99	0	1	0	0.66
>Copiapoa_aphanes	0.99	0.99	0.99	0.33	1	0.99	0.99	0	1	0	0.66
>Copiapoa_atacamensis	0.99	0.99	0.99	0.33	1	0.99	0.99	0	1	0	0.66
>Copiapoa_boliviana	0.99	0.99	0.99	0.33	1	0.99	0.66	0	1	0	0.66
>Copiapoa_calderana	0.99	0.99	0.99	0.33	1	0.99	0.66	0	1	0	0.66
>Copiapoa_cinerascens	0.99	0.99	0.99	0.33	1	0.99	0.99	0	1	0	0.66
>Copiapoa_cinerea	0.99	0.99	0.99	0.33	1	0.99	0.99	0	1	0	0.33
>Copiapoa_coquimbana	0.99	0.99	0.99	0.33	1	0.99	0.99	0	1	0	0.66
>Copiapoa_dealbata	0.99	0.99	0.99	0.33	1	0.99	0.66	0	1	0	0.33
>Copiapoa_decorticans	0.99	0.99	0.99	0.33	1	0.99	0.99	0	1	0	0.33
>Copiapoa_echinata	0.99	0.99	0.99	0.33	1	0.99	0.99	0	1	0	0.66
>Copiapoa_echinoides	0.99	0.99	0.99	0.33	1	0.99	0.99	0	1	0	0.33
>Copiapoa_esmeraldana	0.99	0.99	0.99	0.33	1	0.99	0.99	0	1	0	0.66
>Copiapoa_fiedleriana	0.99	0.99	0.99	0.33	1	0.99	0.99	0	1	0	0.66
>Copiapoa_grandiflora	0.99	0.99	0.99	0.33	1	0.99	0.99	0	1	0	0.66
>Copiapoa_humilis	0.99	0.99	0.99	0.33	1	0.99	0.99	0	1	0	0.66
>Copiapoa_hypogaea	0.99	0.99	0.99	0.33	1	0.99	0.99	0	1	0	0.66
>Copiapoa_krainziana	0.99	0.99	0.99	0.33	1	0.99	0.99	0	1	0	0.33
>Copiapoa_laui	0.99	0.99	0.99	0.33	1	0.99	0.99	0	1	0	0.66
>Copiapoa_leonensis	0.99	0.99	0.99	0.33	1	0.99	0.99	0	1	0	0.66
>Copiapoa_longispina	0.99	0.99	0.99	0.33	1	0.99	0.99	0	1	0	0.66
>Copiapoa_longistaminea	0.99	0.99	0.99	0.33	1	0.99	0.99	0	1	0	0.66
>Copiapoa_marginata	0.99	0.99	0.99	0.33	1	0.99	0.99	0	1	0	0.66
>Copiapoa_megarhiza	0.99	0.99	0.99	0.33	1	0.99	0.99	0	1	0	0.66
>Copiapoa_montana	0.99	0.99	0.99	0.33	1	0.99	0.99	0	1	0	0.66
>Copiapoa_mollicula	0.99	0.99	0.99	0.33	1	0.99	0.99	0	1	0	0.66
>Copiapoa_parvula	0.99	0.99	0.99	0.33	1	0.99	0.99	0	1	0	0.66
>Copiapoa_rupestris	0.99	0.99	0.99	0.33	1	0.99	0.66	0	1	0	0.66
>Copiapoa_serpentisulcata	0.99	0.99	0.99	0.33	1	0.99	0.66	0	1	0	0.66
>Copiapoa_solaris	0.99	0.99	0.99	0.33	1	0.99	0.66	0	1	0	0.66
>Copiapoa_taltalensis	0.99	0.99	0.99	0.33	1	0.99	0.99	0	1	0	0.66
>Echinopsis_atacamensis	0.99	0.99	0.66	0.33	1	0.99	0.33	0	1	0	0.33
>Echinopsis_chiloensis	0.99	0.99	0.99	0.33	1	0.99	0.33	0	1	0	0.33
>Echinopsis_coquimbana	0.99	0.99	0.99	0.33	1	0.99	0.66	0	1	0	0.33
>Echinopsis_deserticola	0.99	0.99	0.99	0.33	1	0.99	0.33	0	1	0	0.33
>Echinopsis_ferox	0.99	0.99	0.99	0.33	1	0.99	0.99	0	1	0	0.33
>Echinopsis_formosa	0.99	0.99	0.99	0.33	1	0.99	0.33	0	1	0	0.33
>Echinopsis_litotalis	0.99	0.99	0.99	0.33	1	0.99	0.33	0	1	0	0.33
>Echinopsis_sckttsbergii	0.99	0.99	0.99	0.33	1	0.99	0.33	0	1	0	0.33
>Eriosyce_aurata	0.99	0.99	0.99	0.33	1	0.99	0.99	0	1	0	0.33
>Eriosyce_aerocarpa	0.99	0.99	0.99	0.33	1	0.99	0.99	0	1	0	0.66
>Eriosyce_atroviridis	0.99	0.99	0.99	0.33	1	0.99	0.99	0	1	0	0.66
>Eriosyce_caligophila	0.99	0.99	0.99	0.33	1	0.99	0.99	0	1	0	0.66
>Eriosyce_chilensis	0.99	0.99	0.99	0.33	1	0.99	0.99	0	1	0	0.33
>Eriosyce_confinis	0.99	0.99	0.99	0.33	1	0.99	0.99	0	1	0	0.33
>Eriosyce_crispa	0.99	0.99	0.99	0.33	1	0.99	0.99	0	1	0	0.66
>Eriosyce_curvispina	0.99	0.99	0.99	0.33	1	0.99	0.99	0	1	0	0.33
>Eriosyce_duripulpa	0.99	0.99	0.99	0.33	1	0.99	0.99	0	1	0	0.66
>Eriosyce_elquiensis	0.99	0.99	0.99	0.33	1	0.99	0.99	0	1	0	0.66
>Eriosyce_eriosyzoides	0.99	0.99	0.99	0.33	1	0.99	0.99	0	1	0	0.99
>Eriosyce_esmeraldana	0.99	0.99	0.99	0.33	1	0.99	0.99	0	1	0	0.66
>Eriosyce_fankhauseri	0.99	0.99	0.99	0.33	1	0.99	0.99	0	1	0	0.66
>Eriosyce_fulva	0.99	0.99	0.99	0.33	1	0.99	0.99	0	1	0	0.66
>Eriosyce_glabrescens	0.99	0.99	0.99	0.33	1	0.99	0.99	0	1	0	0.66
>Eriosyce_heinrichiana	0.99	0.99	0.99	0.33	1	0.99	0.99	0	1	0	0.66
>Eriosyce_iquiquensis	0.99	0.99	0.99	0.33	1	0.99	0.99	0	1	0	0.66
>Eriosyce_islayensis	0.99	0.99	0.99	0.33	1	0.99	0.66	0	1	0	0.66
>Eriosyce_laui	0.99	0.99	0.99	0.33	1	0.99	0.99	0	1	0	0.66
>Eriosyce_limariensis	0.99	0.99	0.99	0.33	1	0.99	0.99	0	1	0	0.33
>Eriosyce_litoralis	0.99	0.99	0.99	0.33	1	0.99	0.99	0	1	0	0.33
>Eriosyce_malleolata	0.99	0.99	0.99	0.33	1	0.99	0.99	0	1	0	0.66
>Eriosyce_napina	0.99	0.99	0.99	0.33	1	0.99	0.99	0	1	0	0.66
>Eriosyce_nigrihorrida	0.99	0.99	0.99	0.33	1	0.99	0.66	0	1	0	0.33
>Eriosyce_occulta	0.99	0.99	0.99	0.33	1	0.99	0.99	0	1	0	0.66
>Eriosyce_odieri	0.99	0.99	0.99	0.33	1	0.99	0.99	0	1	0	0.66
>Eriosyce_paucicostata	0.99	0.99	0.99	0.33	1	0.99	0.99	0	1	0	0.66
>Eriosyce_riparia	0.99	0.99	0.99	0.33	1	0.99	0.99	0	1	0	0.66
>Eriosyce_recondita	0.99	0.99	0.99	0.33	1	0.99	0.99	0	1	0	0.66
>Eriosyce_rodentiophila	0.99	0.99	0.99	0.33	1	0.99	0.99	0	1	0	0.66
>Eriosyce_senilis	0.99	0.99	0.99	0.33	1	0.99	0.99	0	1	0	0.66
>Eriosyce_simulans	0.99	0.99	0.99	0.33	1	0.99	0.99	0	1	0	0.66
>Eriosyce_spectabilis	0.99	0.99	0.99	0.33	1	0.99	0.99	0	1	0	0.66
>Eriosyce_spinosior	0.99	0.99	0.99	0.33	1	0.99	0.99	0	1	0	0.66
>Eriosyce_sociabilis	0.99	0.99	0.99	0.33	1	0.99	0.99	0	1	0	0.66
>Eriosyce_subgibbosa	0.99	0.99	0.99	0.33	1	0.99	0.66	0	1	0	0.33
>Eriosyce_taltalensis	0.99	0.99	0.99	0.33	1	0.99	0.99	0	1	0	0.66
>Eriosyce_villosa	0.99	0.99	0.99	0.33	1	0.99	0.99	0	1	0	0.66
>Eulychnia_acida	0.99	0.99	0.66	0.33	1	0.99	0.33	0	1	0	0.33
>Eulychnia_breviflora	0.99	0.99	0.66	0.33	1	0.99	0.33	0	1	0	0.33
>Eulychnia_castanea	0.99	0.99	0.99	0.33	1	0.99	0.33	0	1	0	0.33
>Eulychnia_chorosensis	0.99	0.99	0.99	0.33	1	0.99	0.66	0	1	0	0.33
>Eulychnia_iquiquensis	0.99	0.99	0.66	0.33	1	0.99	0.33	0	1	0	0.33
>Eulychnia_saintpieana	0.99	0.99	0.99	0.33	1	0.99	0.33	0	1	0	0.33
>Eulychnia_taltalensis	0.99	0.99	0.99	0.33	1	0.99	0.33	0	1	0	0.33
>Eulychnia_vallenarensis	0.99	0.99	0.99	0.33	1	0.99	0.33	0	1	0	0.33
>Maihueniopsis_atacamensis	0.99	0.99	0.99	0.33	1	0.99	0.99	0	1	0	0.66
>Maihueniopsis_archiconoidea	0.99	0.99	0.99	0.33	1	0.99	0.99	0	1	0	0.66
>Maihueniopsis_camachoi	0.99	0.99	0.99	0.33	1	0.99	0.99	0	1	0	0.66
>Maihueniopsis_colorea	0.99	0.99	0.99	0.33	1	0.99	0.99	0	1	0	0.66
>Maihueniopsis_crassispina	0.99	0.99	0.99	0.33	1	0.99	0.99	0	1	0	0.66
>Maihueniopsis_grandiflora	0.99	0.99	0.99	0.33	1	0.99	0.99	0	1	0	0.66
>Maihueniopsis_glomerata	0.99	0.99	0.99	0.33	1	0.66	0.99	0	1	0	0.66
>Maihueniopsis_nigrispina	0.99	0.99	0.99	0.33	1	0.99	0.99	0	1	0	0.66
>Maihueniopsis_ovata	0.99	0.99	0.99	0.33	1	0.99	0.99	0	1	0	0.66
>Maihueniopsis_rahmeri	0.99	0.99	0.99	0.33	1	0.99	0.99	0	1	0	0.66
>Maihueniopsis_wagenknechtii	0.99	0.99	0.99	0.33	1	0.99	0.99	0	1	0	0.66
>Neowerdermannia_chilensis	0.99	0.99	0.99	0.33	1	0.99	0.99	0	1	0	0.66
>Calceolaria_andina	0.33	0.25	0.99	0	0	0	0.99	0	1	0	0.33
>Calceolaria_ascendens	0.33	0.25	0.99	0	0	0	0.99	0	0	0	0.33
>Calceolaria_collina	0.33	0.25	0.66	0	0	0	0.66	0	0	0	0.33
>Calceolaria_corymbosa	0.33	0.25	0.99	0	0	0	0.99	1	0	0	0.33
>Calceolaria_densifolia	0.33	0.66	0.99	0	0	0	0.99	0	0	0	0.33
>Calceolaria_flavovirens	0.33	0.25	0.66	0	0	0	0.99	0	1	0	0.66
>Calceolaria_georgiana	0.33	0.25	0.66	0	0	0	0.66	0	0	0	0.33
>Calceolaria_hypericina	0.33	0.66	0.66	0	0	0	0.66	0	1	0	0.33
>Calceolaria_inamoena	0.33	0.99	0.99	0	0	0	0.99	0	0	0	0.66
>Calceolaria_integrifolia	0.33	0.25	0.66	0	0	0	0.99	0	0	0	0.33
>Calceolaria_lepida	0.33	0.25	0.99	0	0	0	0.66	0	1	1	0.33
>Calceolaria_morisii	0.33	0.25	0.66	0	0	0	0.66	0	1	0	0.33
>Calceolaria_paposana	0.33	0.25	0.99	0	0	0	0.66	0	0	0	0.33
>Calceolaria_polifolia	0.33	0.66	0.66	0	0	0	0.99	0	0	1	0.33
>Calceolaria_rinconada	0.33	0.25	0.99	0	0	0	0.99	1	0	1	0.33
>Calceolaria_segethii	0.33	0.99	0.99	0	0	0	0.66	0	0	0	0.33
>Calceolaria_stellariifolia	0.33	0.66	0.99	0	0	0	0.99	1	1	0	0.66
>Calceolaria_viscosissima	0.33	0.25	0.99	0	0	0	0.33	0	1	0	0.66
>Lobelia_excelsa	0.33	0.25	0.66	0	0	0	0.33	0	0	0	0.33
>Lobelia_polyphylla	0.33	0.25	0.66	0	0	0.66	0.33	0	0	0	0.33
>Carica_chilensis	0.33	0.25	0.66	0.33	0	0.66	0.33	0	0	1	0.66
>Paronychia_microphylla	0.33	0.99	0.99	0	0	0.66	0.99	0	0	0	0.66
>Spergularia_arbuscula	0.33	0.66	0.99	0	0	0	0.99	0	0	0	0.66
>Maytenus_boaria	0.33	0.25	0.33	0	0	0	0.33	0	0	0	0.99
>Atriplex_atacamensis	0.33	0.25	0.66	0	0	0	0.33	0	1	1	0.66
>Atriplex_chizae	0.33	0.25	0.66	0	0	0	0.33	0	1	1	0.66
>Atriplex_clivicola	0.33	0.25	0.66	0.33	0	0	0.33	0	1	1	0.99
>Atriplex_coquimbana	0.33	0.66	0.66	0	0	0	0.99	0	0	1	0.66
>Atriplex_costellata	0.33	0.66	0.66	0	0	0	0.66	0	1	1	0.66
>Atriplex_deserticola	0.33	0.25	0.66	0	0	0	0.33	0	0	1	0.66
>Atriplex_glaucescens	0.33	0.25	0.66	0	0	0	0.33	0	0	1	0.66
>Atriplex_hystrix	0.33	0.66	0.99	0	0	0	0.99	0	0	1	0.66
>Atriplex_imbricata	0.33	0.66	0.66	0	0	0	0.99	0	0	0	0.66
>Atriplex_madariagae	0.33	0.25	0.66	0	0	0	0.33	0	0	1	0.66
>Atriplex_repanda	0.33	0.25	0.66	0	0	0	0.33	0	0	1	0.66
>Atriplex_taltalensis	0.33	0.66	0.99	0	0	0	0.99	0	0	1	0.66
>Atriplex_vallenarensis	0.33	0.66	0.66	0	0	0	0.66	0	0	1	0.66
>Sarcocornia_andina	0.33	0.99	0.99	0.33	0	0	0.99	0	1	0	0.33
>Sarcocornia_neei	0.33	0.99	0.66	0.33	0	0	0.33	0	1	0	0
>Escallonia_angustifolia	0.33	0.25	0.66	0	0	0	0.33	0	0	1	0.33
>Escallonia_illinita	0.33	0.25	0.66	0	0	0	0.33	0	0	1	0.33
>Escallonia_myrtoidea	0.33	0.25	0.66	0	0	0	0.33	0	0	1	0.33
>Escallonia_pulverulenta	0.33	0.25	0.66	0	0	0	0.33	0	0	1	0.33
>Escallonia_revoluta	0.33	0.25	0.33	0	0	0	0.33	0	0	1	0.33
>Escallonia_rubra	0.33	0.25	0.66	0	0	0	0.33	0	0	1	0.33
>Adenopeltis_serrata	0.33	0.25	0.66	0	0	0	0.33	0	0	1	0.33
>Colliguaja_integerrima	0.33	0.25	0.66	0	0	0.66	0.33	0	0	0	0.99
>Colliguaja_odorifera	0.33	0.25	0.66	0	0	0.66	0.33	0	0	1	0.99
>Colliguaja_salicifolia	0.33	0.25	0.66	0	0	0	0.33	0	0	1	0.99
>Croton_chilensis	0.33	0.25	0.66	0	0	0	0.33	0	0	1	0.99
>Euphorbia_lactiflua	0.33	0.66	0.66	0.33	0	0.66	0.33	0	0	1	0.66
>Acacia_caven	0.33	0.25	0.33	0	1	0.66	0.33	0	0	1	0.66
>Acacia_macracantha	0.33	0.25	0.33	0	1	0	0.33	0	0	1	0.66
>Acacia_visco	0.33	0.25	0.33	0	0	0.66	0.33	0	0	1	0.66
>Adesmia_aegiceras	0.33	0.66	0.99	0	1	0	0.99	0	0	1	0.66
>Adesmia_aphylla	0.33	0.99	0.66	0	0	0.66	0.66	0	1	0	0.66
>Adesmia_argentea	0.33	0.66	0.66	0	1	0.66	0.33	0	1	1	0.66
>Adesmia_argyrophylla	0.33	0.66	0.66	0	1	0.66	0.66	0	1	1	0.66
>Adesmia_aromatica	0.33	0.25	0.66	0	0	0.66	0.99	0	1	1	0.66
>Adesmia_atacamensis	0.33	0.99	0.66	0	0	0.66	0.66	0	1	0	0.66
>Adesmia_bedwellii	0.33	0.25	0.66	0	1	0.66	0.33	0	1	1	0.66
>Adesmia_bracteata	0.33	0.99	0.66	0	1	0.66	0.99	0	1	0	0.66
>Adesmia_calycicomosa	0.33	0.25	0.66	0	0	0.66	0.66	0	0	1	0.66
>Adesmia_colinensis	0.33	0.66	0.66	0	0	0.66	0.99	0	0	1	0.66
>Adesmia_confusa	0.33	0.66	0.66	0	1	0.66	0.33	0	0	1	0.66
>Adesmia_coquimbensis	0.33	0.66	0.66	0	0	0.66	0.99	0	0	0	0.66
>Adesmia_curvifolia	0.33	0.25	0.66	0	0	0.66	0.99	0	0	1	0.66
>Adesmia_dichotoma	0.33	0.66	0.66	0	1	0.66	0.99	0	0	1	0.66
>Adesmia_echinus	0.33	0.66	0.99	0	1	0.66	0.66	0	0	1	0.66
>Adesmia_emarginata	0.33	0.66	0.99	0	0	0.66	0.66	0	0	1	0.66
>Adesmia_erinacea	0.33	0.66	0.66	0	1	0.66	0.66	0	0	1	0.66
>Adesmia_frigida	0.33	0.66	0.99	0	1	0.66	0.99	0	0	1	0.66
>Adesmia_glutinosa	0.33	0.66	0.66	0	1	0.66	0.33	0	0	1	0.66
>Adesmia_godoyae	0.33	0.66	0.66	0	1	0.66	0.99	0	0	1	0.66
>Adesmia_gracilis	0.33	0.66	0.66	0	1	0	0.66	0	0	1	0.66
>Adesmia_horrida	0.33	0.66	0.66	0	1	0.66	0.33	0	0	1	0.66
>Adesmia_hystrix	0.33	0.66	0.66	0	1	0.66	0.33	0	0	1	0.66
>Adesmia_littoralis	0.33	0.66	0.99	0	1	0.66	0.99	0	0	1	0.66
>Adesmia_loudonia	0.33	0.66	0.66	0	0	0	0.33	0	0	1	0.66
>Adesmia_melanocaulos	0.33	0.66	0.66	0	1	0.66	0.33	0	0	1	0.66
>Adesmia_melanthes	0.33	0.66	0.66	0	1	0.66	0.66	0	0	1	0.66
>Adesmia_microphylla	0.33	0.66	0.66	0	1	0.66	0.33	0	0	1	0.66
>Adesmia_minor	0.33	0.99	0.99	0	1	0.66	0.99	0	0	1	0.66
>Adesmia_monosperma	0.33	0.66	0.66	0	0	0.66	0.99	0	0	1	0.66
>Adesmia_obscura	0.33	0.66	0.66	0	0	0.66	0.66	0	0	1	0.66
>Adesmia_occulta	0.33	0.66	0.99	0	1	0	0.99	0	0	1	0.66
>Adesmia_odontophylla	0.33	0.66	0.66	0	1	0.66	0.66	0	0	1	0.66
>Adesmia_ovallensis	0.33	0.66	0.66	0	1	0.66	0.33	0	0	1	0.66
>Adesmia_pedicellata	0.33	0.66	0.66	0	1	0.66	0.66	0	0	1	0.66
>Adesmia_peraltae	0.33	0.66	0.66	0	1	0.66	0.99	0	0	1	0.66
>Adesmia_phylloidea	0.33	0.66	0.66	0	0	0.66	0.33	0	0	0	0.66
>Adesmia_pirionii	0.33	0.66	0.66	0	0	0.66	0.66	0	0	1	0.66
>Adesmia_polyphylla	0.33	0.66	0.66	0	1	0.66	0.33	0	0	1	0.66
>Adesmia_pungens	0.33	0.66	0.66	0	1	0.66	0.66	0	0	1	0.66
>Adesmia_rubroviridis	0.33	0.66	0.66	0	0	0.66	0.33	0	0	1	0.66
>Adesmia_schneideri	0.33	0.66	0.66	0	1	0.66	0.99	0	0	1	0.66
>Adesmia_spinosissima	0.33	0.66	0.66	0	1	0.66	0.66	0	0	1	0.66
>Adesmia_subterranea	0.33	0.66	0.99	0	1	0.66	0.99	0	0	1	0.66
>Adesmia_verrucosa	0.33	0.25	0.66	0	1	0.66	0.66	0	0	1	0.66
>Adesmia_zoellneri	0.33	0.66	0.66	0	1	0.66	0.99	0	0	1	0.66
>Balsamocarpon_brevifolium	0.33	0.99	0.66	0	1	0.66	0.33	0	0	1	0.66
>Caesalpinia_angulata	0.33	0.25	0.66	0	0	0.66	0.66	0	1	1	0.66
>Caesalpinia_gilliesii	0.33	0.25	0.66	0	0	0.66	0.33	0	0	1	0.66
>Caesalpinia_spinosa	0.33	0.25	0.33	0	1	0	0.33	0	0	1	0.66
>Dalea_azurea	0.33	0.25	0.99	0	0	0	0.66	0	0	1	0.33
>Dalea_pennellii	0.33	0.25	0.99	0	0	0	0.99	0	0	1	0.33
>Geoffroea_decorticans	0.33	0.25	0.33	0	1	0.66	0.33	0	0	1	0.66
>Hoffmannseggia_aphylla	0.33	0.99	0.66	0	1	0.66	0.33	0	0	1	0.66
>Lupinus_tarapacensis	0.33	0.25	0.66	0	0	0	0.33	1	0	1	0.66
>Lupinus_werdermannianus	0.33	0.25	0.66	0	0	0	0.33	1	0	1	0.66
>Otholobium_glandulosum	0.33	0.25	0.33	0	0	0.66	0.33	0	0	1	0.66
>Prosopis_alba	0.33	0.25	0.33	0	1	0.66	0.33	0	0	1	0.66
>Prosopis_burkartii	0.33	0.25	0.66	0	1	0.66	0.33	0	0	1	0.66
>Prosopis_chilensis	0.33	0.25	0.33	0	1	0.66	0.33	0	0	1	0.99
>Prosopis_flexuosa	0.33	0.25	0.66	0	1	0.66	0.33	0	0	1	0.99
>Prosopis_strombulifera	0.33	0.66	0.66	0	1	0.66	0.33	0	0	1	0.99
>Prosopis_tamarugo	0.33	0.25	0.33	0	1	0.66	0.33	0	0	1	0.99
>Senna_arnottiana	0.33	0.25	0.66	0	0	0	0.99	0	0	1	0.99
>Senna_birostris	0.33	0.25	0.66	0	0	0	0.33	0	0	1	0.99
>Senna_brongniartii	0.33	0.25	0.66	0	0	0	0.99	0	0	1	0.99
>Senna_candolleana	0.33	0.25	0.66	0	0	0	0.33	0	0	1	0.99
>Senna_cruckshanksii	0.33	0.25	0.66	0	0	0	0.33	0	0	1	0.99
>Senna_cumingii	0.33	0.25	0.66	0	0	0.66	0.33	0	0	1	0.99
>Senna_paposana	0.33	0.25	0.66	0	0	0	0.66	0	0	1	0.99
>Senna_stipulacea	0.33	0.25	0.66	0	0	0.66	0.33	0	0	1	0.33
>Senna_urmenetae	0.33	0.25	0.66	0	0	0	0.33	0	0	1	0.99
>Sophora_macrocarpa	0.33	0.25	0.33	0	0	0	0.33	0	0	1	0.66
>Viviania_marifolia	0.33	0.25	0.66	0	0	0.66	0.99	0	0	0	0.66
>Frankenia_chilensis	0.33	0.99	0.66	0	0	0	0.99	0	0	0	0.66
>Frankenia_salina	0.33	0.99	0.99	0	0	0	0.99	0	0	0	0.66
>Frankenia_triandra	0.33	0.99	0.99	0	0	0	0.99	0	0	0	0.66
>Mitraria_coccinea	0.33	0.25	0.33	0	0	0	0.33	0	0	1	0
>Griselinia_carlomunozii	0.33	0.25	0.66	0	0	0	0.33	0	0	1	0.33
>Griselinia_scandens	0.33	0.25	0.66	0	0	0	0.33	0	0	1	0.33
>Ribes_bicolor	0.33	0.25	0.66	0	0	0.66	0.33	0	0	1	0.66
>Ribes_punctatum	0.33	0.25	0.66	0	0	0	0.66	0	0	1	0.66
>Ribes_trilobum	0.33	0.25	0.66	0	0	0	0.66	0	0	1	0.66
>Krameria_cistoidea	0.33	0.66	0.66	0	0	0	0.99	0	0	0	0.99
>Krameria_lappacea	0.33	0.66	0.66	0	0	0	0.66	0	0	0	0.99
>Clinopodium_chilense	0.33	0.66	0.66	0	0	0	0.66	0	0	0	0.33
>Clinopodium_gilliesii	0.33	0.66	0.66	0	0	0	0.33	0	0	1	0.33
>Lepechinia_chamaedryoides	0.33	0.25	0.66	0	0	0	0.33	0	0	1	0.99
>Lepechinia_salviae	0.33	0.25	0.66	0	0	0.66	0.33	0	0	1	0.99
>Cryptocarya_alba	0.33	0.25	0.33	0	0	0	0.33	0	0	1	0.99
>Caiophora_chuquitensis	0.33	0.25	0.99	0	0	0	0.66	0	1	1	0.33
>Caiophora_deserticola	0.33	0.25	0.99	0	0	0	0.66	0	1	1	0.33
>Huidobria_chilensis	0.33	0.66	0.66	0	0	0	0.99	0	1	0	0.66
>Huidobria_fruticosa	0.33	0.25	0.66	0	0	0	0.33	0	1	1	0.66
>Loasa_pallida	0.33	0.25	0.99	0	0	0	0.66	0	1	1	0.66
>Mentzelia_scabra	0.33	0.25	0.99	0	0	0	0.99	0	0	0	0.66
>Ligaria_cuneifolia	0.33	0.25	0.33	0	0	0	0.33	0	0	0	0
>Tristerix_aphyllus	0.33	0.99	0.33	0	0	0.99	0.99	0	0	0	0
>Tristerix_corymbosus	0.33	0.25	0.33	0	0	0	0.99	0	0	1	0
>Tristerix_verticillatus	0.33	0.25	0.33	0	0	0	0.66	0	0	1	0
>Malesherbia_auristipulata	0.33	0.25	0.99	0	0	0	0.66	0	0	0	0.66
>Malesherbia_corallina	0.33	0.25	0.99	0	0	0	0.99	0	0	0	0.66
>Malesherbia_deserticola	0.33	0.66	0.99	0	0	0	0.99	0	0	0	0.66
>Malesherbia_fasciculata	0.33	0.66	0.99	0	0	0	0.66	0	1	0	0.66
>Malesherbia_linearifolia	0.33	0.25	0.99	0	0	0	0.66	0	1	0	0.66
>Malesherbia_obtusa	0.33	0.25	0.99	0	0	0	0.66	0	1	1	0.66
>Malesherbia_paniculata	0.33	0.25	0.99	0	0	0	0.66	0	1	0	0.66
>Malesherbia_rugosa	0.33	0.25	0.99	0	0	0	0.66	0	1	1	0.66
>Malesherbia_tenuifolia	0.33	0.25	0.99	0	0	0	0.33	0	1	0	0.66
>Malesherbia_tocopillana	0.33	0.25	0.99	0.33	0	0	0.99	0	0	0	0.66
>Dinemagonum_gayanum	0.33	0.66	0.99	0	0	0.66	0.33	0	0	0	0.66
>Dinemandra_ericoides	0.33	0.99	0.99	0	0	0	0.99	0	0	0	0.66
>Tarasa_operculata	0.33	0.25	0.99	0	0	0	0.66	0	1	1	0.66
>Peumus_boldus	0.33	0.25	0.33	0	0	0	0.33	0	0	1	0.33
>Luma_apiculata	0.33	0.25	0.33	0	0	0	0.33	0	0	0	0.33
>Luma_chequen	0.33	0.66	0.33	0	0	0	0.33	0	0	1	0.33
>Myrceugenia_correifolia	0.33	0.25	0.66	0	0	0	0.33	0	0	0	0.33
>Myrceugenia_exsucca	0.33	0.25	0.33	0	0	0	0.33	0	0	1	0.33
>Myrceugenia_obtusa	0.33	0.25	0.33	0	0	0	0.33	0	0	0	0.99
>Myrceugenia_rufa	0.33	0.66	0.66	0	0	0	0.33	0	0	0	0.99
>Myrcianthes_coquimbensis	0.33	0.25	0.66	0	0	0	0.33	0	0	0	0.99
>Nolana_albescens	0.33	0.99	0.66	0.33	0	0	0.66	0	1	0	0.66
>Nolana_balsamiflua	0.33	0.99	0.99	0.33	0	0	0.99	0	0	0	0.66
>Nolana_carnosa	0.33	0.99	0.99	0.33	0	0	0.99	0	0	0	0.66
>Nolana_clivicola	0.33	0.99	0.66	0.33	0	0	0.66	0	0	0	0.66
>Nolana_coelestis	0.33	0.66	0.99	0.33	0	0	0.99	0	1	0	0.66
>Nolana_crassulifolia	0.33	0.66	0.99	0.33	0	0	0.99	0	1	0	0.33
>Nolana_deflexa	0.33	0.99	0.66	0.33	0	0	0.66	0	1	0	0.66
>Nolana_divaricata	0.33	0.99	0.66	0.33	0	0	0.33	0	0	1	0.66
>Nolana_filifolia	0.33	0.99	0.99	0.33	0	0	0.66	0	0	0	0.66
>Nolana_glauca	0.33	0.99	0.99	0.33	0	0	0.99	0	0	0	0.66
>Nolana_incana	0.33	0.99	0.66	0.33	0	0	0.66	0	1	0	0.66
>Nolana_inconspicua	0.33	0.99	0.66	0.33	0	0	0.66	0	0	0	0.66
>Nolana_lachimbensis	0.33	0.99	0.66	0.33	0	0	0.99	0	0	0	0.66
>Nolana_peruviana	0.33	0.99	0.99	0.33	0	0	0.99	0	1	0	0.66
>Nolana_ramosissima	0.33	0.99	0.66	0.33	0	0	0.33	0	0	0	0.66
>Nolana_rostrata	0.33	0.99	0.99	0.33	0	0	0.66	0	1	0	0.66
>Nolana_salsoloides	0.33	0.99	0.66	0.33	0	0	0.66	0	1	0	0.66
>Nolana_sedifolia	0.33	0.99	0.99	0.33	0	0	0.66	0	0	0	0.66
>Nolana_sphaerophylla	0.33	0.66	0.99	0.33	0	0	0.99	0	0	0	0.66
>Nolana_stenophylla	0.33	0.66	0.66	0.33	0	0	0.99	0	0	0	0.66
>Nolana_tocopillensis	0.33	0.99	0.66	0.33	0	0	0.66	0	0	0	0.66
>Nolana_villosa	0.33	0.99	0.66	0.33	0	0	0.33	0	0	0	0.66
>Menodora_linoides	0.33	0.99	0.66	0	0	0	0.99	0	0	0	0.66
>Fuchsia_lycioides	0.33	0.66	0.66	0	0	0.66	0.33	0	0	1	0.66
>Oxalis_arbuscula	0.33	0.99	0.99	0.99	0	0.66	0.99	0	1	1	0.66
>Oxalis_caesia	0.33	0.99	0.99	0.99	0	0	0.99	0	0	1	0.66
>Oxalis_cinerea	0.33	0.66	0.99	0.99	0	0	0.99	0	0	1	0.66
>Oxalis_ericoides	0.33	0.66	0.99	0.99	0	0.66	0.99	0	0	1	0.66
>Oxalis_gigantea	0.33	0.66	0.66	0.99	0	0.66	0.33	0	1	1	0.66
>Oxalis_novemfoliolata	0.33	0.66	0.99	0.99	0	0	0.99	1	0	1	0.66
>Oxalis_squarrosa	0.33	0.66	0.99	0.33	0	0	0.99	0	0	1	0.66
>Oxalis_virgosa	0.33	0.66	0.66	0.99	0	0.66	0.33	0	0	1	0.66
>Passiflora_foetida	0.33	0.25	0.33	0	0	0	0.33	0	1	1	0.33
>Passiflora_pinnatistipula	0.33	0.25	0.33	0	0	0	0.33	0	1	1	0.33
>Monttea_chilensis	0.33	0.25	0.66	0	0	0	0.33	0	0	1	0.33
>Cortaderia_speciosa	0.33	0.25	0.99	0	0	0	0.33	0	1	0	0.33
>Quillaja_saponaria	0.33	0.25	0.33	0	0	0	0.33	0	0	1	0.99
>Colletia_hystrix	0.33	0.66	0.66	0	1	0.66	0.33	0	1	1	0.66
>Colletia_ulicina	0.33	0.66	0.66	0	1	0.66	0.33	0	1	1	0.66
>Retanilla_stricta	0.33	0.99	0.66	0	1	0.66	0.33	0	0	1	0.99
>Retanilla_trinervia	0.33	0.25	0.66	0	1	0.66	0.33	0	0	1	0.99
>Kageneckia_angustifolia	0.33	0.25	0.33	0	0	0.66	0.33	0	0	1	0.99
>Kageneckia_oblonga	0.33	0.25	0.33	0	0	0	0.33	0	0	1	0.99
>Margyricarpus_cristatus	0.33	0.99	0.99	0	1	0	0.99	0	0	0	0.99
>Margyricarpus_pinnatus	0.33	0.99	0.66	0	1	0	0.66	0	0	0	0.99
>Polylepis_rugulosa	0.33	0.25	0.33	0	0	0	0.33	0	0	1	0.33
>Polylepis_tarapacana	0.33	0.66	0.33	0	0	0	0.33	0	0	1	0.33
>Azara_celastrina	0.33	0.25	0.66	0	0	0	0.33	0	0	0	0.33
>Azara_dentata	0.33	0.25	0.66	0	0	0	0.33	0	0	0	0.33
>Azara_microphylla	0.33	0.66	0.66	0	0	0	0.33	0	0	1	0.33
>Azara_petiolaris	0.33	0.25	0.33	0	0	0	0.33	0	0	0	0.33
>Azara_serrata	0.33	0.25	0.66	0	0	0	0.33	0	0	1	0.33
>Salix_humboldtiana	0.33	0.25	0.33	0	0	0.66	0.33	0	0	1	0.33
>Myoschilos_oblongum	0.33	0.25	0.66	0	0	0.66	0.33	0	0	1	0.33
>Bridgesia_incisifolia	0.33	0.25	0.66	0	0	0.66	0.33	0	0	1	0.33
>Guindilia_trinervis	0.33	0.25	0.66	0	0	0.66	0.66	0	0	1	0.33
>Llagunoa_glandulosa	0.33	0.25	0.66	0	0	0	0.33	0	0	1	0.33
>Buddleja_globosa	0.33	0.25	0.66	0	0	0	0.33	0	1	1	0.33
>Buddleja_suaveolens	0.33	0.66	0.66	0	0	0	0.33	0	0	0	0.33
>Cestrum_parqui	0.33	0.25	0.66	0	0	0	0.33	0	0	1	0.66
>Dunalia_spinosa	0.33	0.66	0.66	0	1	0	0.33	0	0	1	0.66
>Fabiana_bryoides	0.33	0.99	0.66	0	0	0	0.66	0	0	0	0.66
>Fabiana_densa	0.33	0.99	0.66	0	0	0	0.33	0	0	0	0.66
>Fabiana_denudata	0.33	0.99	0.66	0	0	0.66	0.33	0	1	0	0.66
>Fabiana_imbricata	0.33	0.99	0.66	0	0	0	0.33	0	0	0	0.66
>Fabiana_ramulosa	0.33	0.99	0.66	0	0	0	0.66	0	0	0	0.66
>Fabiana_squamata	0.33	0.99	0.66	0	0	0	0.99	0	0	0	0.66
>Fabiana_stephanii	0.33	0.99	0.66	0	0	0	0.66	0	0	0	0.66
>Fabiana_viscosa	0.33	0.99	0.66	0	0	0	0.33	0	0	0	0.66
>Lycium_boerhaviaefolium	0.33	0.25	0.66	0.33	1	0	0.33	0	0	1	0.99
>Lycium_bridgesii	0.33	0.99	0.66	0	1	0	0.99	0	0	0	0.99
>Lycium_chilense	0.33	0.25	0.66	0	1	0	0.33	0	0	0	0.99
>Lycium_deserti	0.33	0.66	0.66	0	1	0.66	0.33	0	0	1	0.99
>Lycium_humile	0.33	0.66	0.66	0.33	1	0	0.99	0	0	1	0.66
>Lycium_leiostemum	0.33	0.99	0.66	0	1	0	0.33	0	0	1	0.99
>Lycium_minutifolium	0.33	0.99	0.66	0	1	0	0.33	0	0	1	0.99
>Lycium_rachidocladum	0.33	0.66	0.66	0	1	0.66	0.99	0	0	1	0.99
>Lycium_stenophyllum	0.33	0.99	0.66	0	1	0.66	0.33	0	0	1	0.99
>Nicotiana_glauca	0.33	0.25	0.99	0	0	0.66	0.33	0	0	1	0.66
>Nicotiana_solanifolia	0.33	0.25	0.99	0	0	0	0.33	0	1	1	0.66
>Salpiglossis_spinescens	0.33	0.66	0.66	0	1	0.66	0.99	0	1	0	0.99
>Solanum_americanum	0.33	0.25	0.99	0	0	0	0.66	0	1	1	0.99
>Solanum_crispum	0.33	0.25	0.66	0	0	0	0.33	0	1	1	0.99
>Solanum_lycopersicoides	0.33	0.25	0.66	0	0	0	0.33	0	1	1	0.99
>Solanum_nitidum	0.33	0.25	0.66	0	0	0	0.33	0	1	1	0.99
>Solanum_pennellii	0.33	0.25	0.66	0	0	0	0.99	0	1	1	0.99
>Solanum_pimpinellifolium	0.33	0.25	0.66	0	0	0	0.33	0	1	1	0.99
>Solanum_pinnatum	0.33	0.25	0.99	0	0	0	0.33	0	1	1	0.99
>Solanum_radicans	0.33	0.25	0.99	0	0	0	0.99	0	1	1	0.99
>Solanum_sitiens	0.33	0.25	0.66	0	0	0	0.66	0	1	1	0.99
>Aloysia_deserticola	0.33	0.99	0.66	0.33	1	0	0.66	0	0	0	0.99
>Aloysia_salviifolia	0.33	0.25	0.66	0.33	0	0	0.33	0	0	1	0.99
>Aloysia_tarapacana	0.33	0.99	0.66	0.33	0	0.66	0.66	0	0	0	0.99
>Aloysia_trifida	0.33	0.99	0.66	0.33	0	0	0.33	0	0	0	0.99
>Junellia_aretioides	0.33	0.99	0.99	0.33	0	0	0.99	0	0	0	0.66
>Junellia_bryoides	0.33	0.99	0.66	0.33	1	0	0.66	0	0	0	0.66
>Junellia_caespitosa	0.33	0.66	0.99	0.33	0	0	0.99	0	0	0	0.66
>Junellia_digitata	0.33	0.66	0.99	0.33	0	0	0.99	0	0	0	0.66
>Junellia_juniperina	0.33	0.99	0.66	0.33	0	0	0.99	0	0	0	0.66
>Junellia_lavandulifolia	0.33	0.99	0.66	0	0	0.66	0.99	0	1	0	0.66
>Junellia_minima	0.33	0.99	0.99	0.33	0	0	0.99	1	0	0	0.66
>Junellia_pappigera	0.33	0.99	0.99	0.33	0	0	0.99	1	0	0	0.66
>Junellia_pseudojuncea	0.33	0.99	0.66	0	0	0.66	0.33	0	1	0	0.66
>Junellia_selaginoides	0.33	0.99	0.66	0	0	0	0.66	0	0	0	0.66
>Junellia_seriphioides	0.33	0.99	0.66	0.33	1	0	0.66	1	0	0	0.66
>Junellia_spathulata	0.33	0.66	0.66	0.33	0	0.66	0.66	0	1	0	0.66
>Junellia_uniflora	0.33	0.99	0.99	0.33	0	0	0.99	1	0	0	0.66
>Rhaphithamnus_spinosus	0.33	0.25	0.66	0	1	0	0.33	0	0	1	0.99
>Cissus_striata	0.33	0.25	0.33	0	0	0	0.33	0	0	1	0.33
>Drimys_winteri	0.33	0.25	0.33	0	0	0	0.33	0	0	1	0.33
>Larrea_divaricata	0.33	0.66	0.66	0	0	0	0.33	0	0	0	0.33
>Larrea_nitida	0.33	0.66	0.66	0	0	0	0.33	0	0	0	0.33
>Porlieria_chilensis	0.33	0.25	0.33	0	1	0.66	0.33	0	0	0	0.99
>Puya_chilensis	0.66	0.25	0.99	0.99	1	0	0.33	1	1	0	0.33
>Puya_venusta	0.66	0.25	0.99	0.99	1	0	0.33	1	1	0	0.33
>Puya_alpestris	0.33	0.25	0.99	0.99	1	0	0.33	1	1	0	0.33
>Puya_berteroniana	0.99	0.25	0.99	0.99	1	0	0.33	1	1	0	0.33
>Puya_boliviensis	0.99	0.25	0.99	0.99	1	0	0.33	1	1	0	0.33
>Puya_coerulea	0.33	0.25	0.99	0.99	1	0	0.33	1	1	0	0.33
>Puya_gilmartiniae	0.66	0.25	0.99	0.99	1	0	0.33	1	1	0	0.33
>Polycarpon_moreiranum	0.33	0.99	0.99	0	0	0	0.99	0	1	0	0.66
>Gymnophyton_isatidicarpum	0.33	0.99	0.66	0	1	0.66	0.33	0	1	1	0.33
>Gymnophyton_robustum	0.33	0.66	0.66	0	1	0.66	0.33	0	1	1	0.33
>Gymnophyton_spinosissimum	0.33	0.99	0.66	0	1	0.66	0.66	0	1	1	0.33
>Aphyllocladus_denticulatus	0.33	0.66	0.66	0	0	0.66	0.66	0	1	0	0.33
>Chersodoma_arequipensis	0.33	0.66	0.99	0	0	0	0.99	0	0	0	0.33
>Chersodoma_candida	0.33	0.66	0.66	0	0	0	0.99	0	0	1	0.99
>Chersodoma_jodopappa	0.33	0.66	0.66	0	0	0	0.99	0	0	1	0.33
>Flourensia_thurifera	0.33	0.25	0.66	0	0	0.66	0.33	0	1	1	0.99
>Gypothamnium_pinifolium	0.33	0.66	0.66	0	0	0	0.33	0	0	0	0.33
>Lophopappus_cuneatus	0.33	0.25	0.66	0	0	0	0.66	0	0	1	0.33
>Lophopappus_foliosus	0.33	0.99	0.66	0	0	0	0.33	0	0	0	0.33
>Lophopappus_tarapacanus	0.33	0.25	0.66	0	0	0	0.33	0	0	0	0.33
>Ophryosporus_anomalus	0.33	0.25	0.66	0	0	0.66	0.66	0	0	1	0.99
>Ophryosporus_floribundus	0.33	0.25	0.66	0	0	0	0.66	0	0	1	0.99
>Ophryosporus_heptanthus	0.33	0.25	0.66	0	0	0	0.66	0	0	1	0.99
>Ophryosporus_hoppii	0.33	0.66	0.66	0	0	0	0.66	0	0	1	0.99
>Ophryosporus_johnstonii	0.33	0.99	0.66	0	0	0	0.66	0	0	1	0.99
>Ophryosporus_paradoxus	0.33	0.66	0.66	0	0	0	0.33	0	0	1	0.99
>Ophryosporus_pinifolius	0.33	0.66	0.66	0	0	0	0.33	0	0	1	0.99
>Ophryosporus_triangularis	0.33	0.99	0.66	0	0	0.66	0.33	0	0	1	0.99
>Oxyphyllum_ulicinum	0.33	0.66	0.66	0	0	0	0.33	0	0	0	0.99
>Parastrephia_lepidophylla	0.33	0.99	0.66	0	0	0	0.33	0	0	0	0.99
>Parastrephia_lucida	0.33	0.99	0.66	0	0	0	0.33	0	0	0	0.99
>Parastrephia_quadrangularis	0.33	0.99	0.66	0	0	0	0.33	0	0	0	0.99
>Parastrephia_teretiuscula	0.33	0.99	0.66	0	0	0	0.99	0	0	0	0.99
>Menonvillea_rollinsii	0.33	0.99	0.99	0.33	0	0	0.99	0	0	0	0.66
>Cumulopuntia_boliviana	0.99	0.99	0.99	0.33	1	0.99	0.99	0	1	0	0.66
>Cumulopuntia_dactylifera	0.99	0.99	0.99	0.33	1	0.99	0.99	0	1	0	0.66
>Cumulopuntia_sphaerica	0.99	0.99	0.99	0.33	1	0.66	0.99	0	1	0	0.33
>Miqueliopuntia_miquelii	0.99	0.99	0.99	0.33	1	0.66	0.33	0	1	0	0.33
>Oreocereus_hempelianus	0.99	0.99	0.99	0.33	1	0.99	0.66	0	1	0	0.33
>Oreocereus_leucotrichus	0.99	0.99	0.99	0.33	1	0.99	0.33	0	1	0	0.33
>Oreocereus_variicolor	0.99	0.99	0.99	0.33	1	0.99	0.33	0	1	0	0.33
>Gaultheria_insana	0.33	0.25	0.66	0	0	0	0.33	0	0	1	0.99
>Viviania_crenata	0.33	0.25	0.66	0	0	0.66	0.99	0	1	0	0.99
>Reyesia_juniperoides	0.33	0.99	0.66	0	0	0.66	0.99	0	1	0	0.66
>Lampayo_hieronymi	0.33	0.25	0.66	0.33	0	0	0.33	0	0	1	0.66
>Lampayo_officinalis	0.33	0.66	0.66	0.33	0	0	0.66	0	0	1	0.66
>Viola_portalesia	0.33	0.25	0.99	0	0	0	0.99	0	1	1	0.33
>Peperomia_doellii	0.33	0.66	0.99	0.99	0	0	0.99	0	1	1	0.33
>Aristotelia_chilensis	0.33	0.25	0.33	0	0	0	0.33	0	0	0	0.99
>Eriosyce_kunzei	0.99	0.99	0.99	0.33	1	0.99	0.99	0	1	0	0.66
>Mulguraea_arequipensis	0.33	0.66	0.66	0	0	0	0.66	0	0	0	0.33
>Mulguraea_asparagoides	0.33	0.25	0.66	0	0	0	0.66	0	0	0	0.33
>Mulguraea_cinerascens	0.33	0.66	0.66	0	0	0	0.66	0	1	0	0.33
>Mulguraea_hystrix	0.33	0.99	0.66	0	1	0	0.66	0	0	0	0.33
>Mulguraea_scoparia	0.33	0.99	0.66	0	0	0.66	0.66	0	0	0	0.33
